# Supplementary material for: A 2:1 co-crystal of 3,5-di­bromo-4-cyano­benzoic acid and anthracene
Source: Acta Crystallogr E Crystallogr Commun. 2017 Oct 20;73(Pt 11):1743–6. doi: 10.1107/S2056989017014815 (PMC5683504; doi:10.1107/S2056989017014815)
Supplement: Supplementary file 1 [file e-73-01743-sup1.cif]

##############################################################################
#                                                                            #
# This CIF contains the data in a paper accepted for publication in          #
# Acta Crystallographica Section E. It conforms to the requirements of       #
# Notes for Authors for Acta Crystallographica Section E, and has been       #
# peer reviewed under the auspices of the IUCr Commission on Journals.       #
#                                                                            #
# Full details of the Crystallographic Information File format               #
# are given in the paper "The Crystallographic Information File (CIF):       #
# a New Standard Archive File for Crystallography" by S. R. Hall, F. H.      #
# Allen and I. D. Brown [Acta Cryst. (1991), A47, 655-685].                  #
#                                                                            #
# The current version of the core CIF dictionary is obtainable from          #
# ftp://ftp.iucr.org/pub/cif_core.dic.                                       #
#                                                                            #
# Software is freely available for graphical display of the structure(s)     #
# in this CIF. For information consult the CIF software page                 #
# http://www.iucr.org/resources/cif/software.                                #
#                                                                            #
# This file may be used for bona fide research purposes within the           #
# scientific community so long as proper attribution is given to the journal # 
# article from which it was obtained.                                        #
#                                                                            #
##############################################################################
data_I
_audit_creation_method     SHELXL-2014/6
_journal_date_recd_electronic     2017-09-13
_journal_date_accepted     2017-10-12
_journal_name_full     'Acta Crystallographica, Section E'
_journal_year     2017
_journal_volume     73
_journal_issue     11
_journal_page_first     1743
_journal_page_last     1746
_journal_paper_category     GO
_journal_paper_doi     10.1107/S2056989017014815
_journal_coeditor_code     LH5854
_publ_contact_author_name     'Wayland E. Noland'
_publ_contact_author_address
;
Department of Chemistry
University of Minnesota
207 Pleasant St SE
Minneapolis, MN 55455
;
_publ_contact_author_email
;
nolan001@umn.edu
;
_publ_contact_author_fax     '612-626-7541'
_publ_contact_author_phone     '612-624-4052'
_publ_section_title
;
A 2:1 co-crystal of 3,5-dibromo-4-cyanobenzoic acid and anthracene
;
_publ_section_title_footnote     .
loop_
    _publ_author_name
    _publ_author_footnote
    _publ_author_address
    'Noland, Wayland E.' .
;
Department of Chemistry
University of Minnesota
207 Pleasant St SE
Minneapolis, MN 55455
USA
;
    'Rieger, Janel L.' .
;
Department of Chemistry
University of Minnesota
207 Pleasant St SE
Minneapolis, MN 55455
USA
;
    'Tu, Zoe H.' .
;
Department of Chemistry
University of Minnesota
207 Pleasant St SE
Minneapolis, MN 55455
USA
;
    'Tritch, Kenneth J.' .
;
Department of Chemistry
University of Minnesota
207 Pleasant St SE
Minneapolis, MN 55455
USA
;
_publ_section_synopsis
;
The title cyano acid forms a honeycomb-like sheet structure, six molecules
circumscribing anthracene, with carboxy hydrogen-bonded dimers linked by half
of the possible <i>R</i>~2~^2^(10) CN...Br rings.
;
_chemical_name_systematic
;
3,5-Dibromo-4-cyanobenzoic acid--anthracene (2/1)
;
_chemical_name_common     'VII'
_chemical_formula_moiety     'C8 H3 Br2 N O2, 0.5(C14 H10)'
_chemical_formula_sum     'C15 H8 Br2 N O2'
_chemical_formula_iupac     'C8 H3 Br2 N O2, 0.5C14 H10'
_chemical_formula_weight     394.04
_chemical_melting_point     ?
_shelx_space_group_comment
;
The symmetry employed for this shelxl refinement is uniquely defined
by the following loop, which should always be used as a source of
symmetry information in preference to the above space-group names.
They are only intended as comments.
;
_space_group_crystal_system     triclinic
_space_group_name_H-M_alt     'P -1'
_space_group_name_Hall     '-P 1'
loop_
    _space_group_symop_operation_xyz
    'x, y, z'
    '-x, -y, -z'
_cell_length_a     8.8963(8)
_cell_length_b     9.4701(9)
_cell_length_c     9.5839(9)
_cell_angle_alpha     115.356(3)
_cell_angle_beta     106.876(3)
_cell_angle_gamma     94.119(3)
_cell_volume     680.03(11)
_cell_formula_units_Z     2
_cell_measurement_reflns_used     2967
_cell_measurement_theta_min     5.31
_cell_measurement_theta_max     74.60
_cell_measurement_temperature     123(2)
_exptl_crystal_description     'plate'
_exptl_crystal_colour     'pale orange'
_exptl_crystal_size_max     0.180
_exptl_crystal_size_mid     0.090
_exptl_crystal_size_min     0.030
_exptl_crystal_density_diffrn     1.924
_exptl_crystal_density_meas     ?
_exptl_crystal_density_method     ?
_exptl_crystal_F_000     382
_exptl_absorpt_coefficient_mu     7.569
_exptl_absorpt_correction_type     multi-scan
_exptl_absorpt_process_details
;
(SADABS; Sheldrick, 1996)
;
_shelx_estimated_absorpt_T_min     0.343
_shelx_estimated_absorpt_T_max     0.805
_exptl_absorpt_correction_T_min     0.5094
_exptl_absorpt_correction_T_max     0.7538
_exptl_special_details     ?
_diffrn_ambient_temperature     123(2)
_diffrn_radiation_type     CuK\a
_diffrn_radiation_wavelength     1.54178
_diffrn_measurement_device_type     'Bruker VENTURE PHOTON-1000'
_diffrn_measurement_method     '\f and \w scans'
_diffrn_detector_area_resol_mean     ?
_diffrn_reflns_number     9139
_diffrn_reflns_av_R_equivalents     0.0349
_diffrn_reflns_theta_min     5.307
_diffrn_reflns_theta_max     74.590
_diffrn_reflns_theta_full     67.679
_diffrn_measured_fraction_theta_max     0.988
_diffrn_measured_fraction_theta_full     0.992
_diffrn_reflns_limit_h_min     -11
_diffrn_reflns_limit_h_max     11
_diffrn_reflns_limit_k_min     -11
_diffrn_reflns_limit_k_max     11
_diffrn_reflns_limit_l_min     -11
_diffrn_reflns_limit_l_max     11
_refine_special_details     ?
_reflns_number_total     2745
_reflns_number_gt     2607
_reflns_threshold_expression     'I > 2\s(I)'
_refine_ls_structure_factor_coef     Fsqd
_refine_ls_matrix_type     full
_refine_ls_R_factor_all     0.0277
_refine_ls_R_factor_gt     0.0264
_refine_ls_wR_factor_gt     0.0668
_refine_ls_wR_factor_ref     0.0681
_refine_ls_goodness_of_fit_ref     1.055
_refine_ls_restrained_S_all     1.055
_refine_ls_number_reflns     2745
_refine_ls_number_parameters     182
_refine_ls_number_restraints     0
_refine_ls_hydrogen_treatment     constr
_refine_ls_weighting_scheme     calc
_refine_ls_weighting_details
              'w=1/[\s^2^(Fo^2^)+(0.0369P)^2^+0.5603P] where P=(Fo^2^+2Fc^2^)/3'
_atom_sites_solution_hydrogens     geom
_atom_sites_solution_primary     ?
_atom_sites_solution_secondary     ?
_refine_ls_shift/su_max     0.001
_refine_ls_shift/su_mean     0.000
_refine_diff_density_max     0.397
_refine_diff_density_min     -0.531
_refine_ls_extinction_method     none
_refine_ls_extinction_coef     .
loop_
    _atom_type_symbol
    _atom_type_description
    _atom_type_scat_dispersion_real
    _atom_type_scat_dispersion_imag
    _atom_type_scat_source
    'C' 'C' 0.0181 0.0091
                         'International Tables Vol C Tables 4.2.6.8 and 6.1.1.4'
    'H' 'H' 0.0000 0.0000
                         'International Tables Vol C Tables 4.2.6.8 and 6.1.1.4'
    'N' 'N' 0.0311 0.0180
                         'International Tables Vol C Tables 4.2.6.8 and 6.1.1.4'
    'O' 'O' 0.0492 0.0322
                         'International Tables Vol C Tables 4.2.6.8 and 6.1.1.4'
    'Br' 'Br' -0.6763 1.2805
                         'International Tables Vol C Tables 4.2.6.8 and 6.1.1.4'
_computing_data_collection
;
APEX2 (Bruker, 2012)
;
_computing_cell_refinement
;
SAINT (Bruker, 2012)
;
_computing_data_reduction
;
SAINT (Bruker, 2012)
;
_computing_structure_solution
;
SHELXS97 (Sheldrick 2015a)
;
_computing_structure_refinement
;
SHELXL2014 (Sheldrick, 2015b)
;
_computing_molecular_graphics
;
Mercury (Macrae <i>et al.</i>, 2008)
;
_computing_publication_material
;
publCIF (Westrip, 2010)
;
loop_
    _atom_site_type_symbol
    _atom_site_label
    _atom_site_fract_x
    _atom_site_fract_y
    _atom_site_fract_z
    _atom_site_U_iso_or_equiv
    _atom_site_adp_type
    _atom_site_calc_flag
    _atom_site_occupancy
    _atom_site_disorder_assembly
    _atom_site_disorder_group
    Br Br1 0.38562(3) 0.12356(3) 0.93908(3) 0.01483(9) Uani d 1 . .
    Br Br2 0.81803(2) 0.51847(3) 0.84679(3) 0.01686(9) Uani d 1 . .
    O O1 0.21809(18) 0.54610(19) 0.5615(2) 0.0154(3) Uani d 1 . .
    H H1A 0.1338 0.5671 0.5146 0.023 Uiso calc 1 . .
    O O2 0.04198(18) 0.38413(18) 0.5858(2) 0.0139(3) Uani d 1 . .
    N N1 0.8230(2) 0.2641(3) 1.0526(3) 0.0211(4) Uani d 1 . .
    C C1 0.1800(3) 0.4429(2) 0.6097(3) 0.0102(4) Uani d 1 . .
    C C2 0.3217(2) 0.4018(2) 0.7011(2) 0.0092(4) Uani d 1 . .
    C C3 0.2929(2) 0.2999(2) 0.7650(2) 0.0096(4) Uani d 1 . .
    H H3A 0.1859 0.2573 0.7495 0.011 Uiso calc 1 . .
    C C4 0.4229(3) 0.2615(2) 0.8516(2) 0.0100(4) Uani d 1 . .
    C C5 0.5815(2) 0.3249(2) 0.8767(2) 0.0102(4) Uani d 1 . .
    C C6 0.7162(3) 0.2888(3) 0.9728(3) 0.0135(4) Uani d 1 . .
    C C7 0.6057(3) 0.4265(3) 0.8107(3) 0.0116(4) Uani d 1 . .
    C C8 0.4777(3) 0.4647(2) 0.7223(2) 0.0103(4) Uani d 1 . .
    H H8A 0.4958 0.5328 0.6766 0.012 Uiso calc 1 . .
    C C9 0.4142(3) 0.8993(2) 0.5372(3) 0.0131(4) Uani d 1 . .
    H H9A 0.3562 0.8307 0.5622 0.016 Uiso calc 1 . .
    C C10 0.5827(3) 0.9268(2) 0.5908(3) 0.0126(4) Uani d 1 . .
    C C11 0.6714(3) 0.8552(3) 0.6831(3) 0.0179(5) Uani d 1 . .
    H H11A 0.6149 0.7875 0.7102 0.022 Uiso calc 1 . .
    C C12 0.8344(3) 0.8823(3) 0.7326(3) 0.0230(5) Uani d 1 . .
    H H12A 0.8912 0.8345 0.7947 0.028 Uiso calc 1 . .
    C C13 0.9206(3) 0.9822(3) 0.6915(3) 0.0247(5) Uani d 1 . .
    H H13A 1.0347 0.9989 0.7249 0.030 Uiso calc 1 . .
    C C14 0.8420(3) 1.0540(3) 0.6055(3) 0.0198(5) Uani d 1 . .
    H H14A 0.9019 1.1211 0.5803 0.024 Uiso calc 1 . .
    C C15 0.6700(3) 1.0296(2) 0.5522(3) 0.0121(4) Uani d 1 . .
loop_
    _atom_site_aniso_label
    _atom_site_aniso_U_11
    _atom_site_aniso_U_22
    _atom_site_aniso_U_33
    _atom_site_aniso_U_12
    _atom_site_aniso_U_13
    _atom_site_aniso_U_23
    Br1 0.01625(14) 0.01597(13) 0.01776(14) 0.00482(9) 0.00336(10) 0.01426(10)
    Br2 0.00653(13) 0.02493(15) 0.02190(14) 0.00266(9) 0.00341(10) 0.01464(11)
    O1 0.0098(7) 0.0197(8) 0.0244(8) 0.0037(6) 0.0021(6) 0.0196(7)
    O2 0.0079(7) 0.0163(7) 0.0211(8) 0.0027(6) 0.0017(6) 0.0141(6)
    N1 0.0163(10) 0.0255(10) 0.0221(10) 0.0110(8) 0.0021(8) 0.0136(9)
    C1 0.0104(10) 0.0099(9) 0.0095(9) 0.0028(7) 0.0010(7) 0.0053(7)
    C2 0.0092(9) 0.0086(9) 0.0081(9) 0.0037(7) -0.0007(7) 0.0046(7)
    C3 0.0084(9) 0.0091(9) 0.0107(9) 0.0020(7) 0.0014(7) 0.0054(7)
    C4 0.0115(10) 0.0100(9) 0.0090(9) 0.0045(7) 0.0011(8) 0.0062(8)
    C5 0.0080(9) 0.0111(9) 0.0082(9) 0.0045(7) -0.0005(7) 0.0035(8)
    C6 0.0117(10) 0.0140(10) 0.0131(10) 0.0048(8) 0.0025(8) 0.0059(8)
    C7 0.0088(9) 0.0128(9) 0.0112(9) 0.0016(7) 0.0028(8) 0.0044(8)
    C8 0.0113(9) 0.0095(9) 0.0108(9) 0.0021(7) 0.0025(8) 0.0063(8)
    C9 0.0162(10) 0.0082(9) 0.0148(10) 0.0001(8) 0.0070(8) 0.0047(8)
    C10 0.0172(11) 0.0081(9) 0.0113(9) 0.0016(8) 0.0056(8) 0.0033(8)
    C11 0.0245(12) 0.0125(10) 0.0156(10) 0.0033(9) 0.0049(9) 0.0069(9)
    C12 0.0257(13) 0.0167(11) 0.0196(11) 0.0055(9) -0.0010(10) 0.0082(9)
    C13 0.0135(11) 0.0222(12) 0.0276(13) 0.0018(9) 0.0007(9) 0.0071(10)
    C14 0.0131(11) 0.0152(11) 0.0261(12) -0.0012(8) 0.0052(9) 0.0072(9)
    C15 0.0138(10) 0.0073(9) 0.0131(9) 0.0000(7) 0.0057(8) 0.0027(8)
_geom_special_details
;
 All esds (except the esd in the dihedral angle between two l.s. planes)
 are estimated using the full covariance matrix.  The cell esds are taken
 into account individually in the estimation of esds in distances, angles
 and torsion angles; correlations between esds in cell parameters are only
 used when they are defined by crystal symmetry.  An approximate (isotropic)
 treatment of cell esds is used for estimating esds involving l.s. planes.
;
loop_
    _geom_bond_atom_site_label_1
    _geom_bond_atom_site_label_2
    _geom_bond_site_symmetry_2
    _geom_bond_distance
    _geom_bond_publ_flag
    Br1 C4 . 1.886(2) ?
    Br2 C7 . 1.890(2) ?
    O1 C1 . 1.309(3) ?
    O1 H1A . 0.8400 ?
    O2 C1 . 1.224(3) ?
    N1 C6 . 1.142(3) ?
    C1 C2 . 1.493(3) ?
    C2 C3 . 1.390(3) ?
    C2 C8 . 1.391(3) ?
    C3 C4 . 1.386(3) ?
    C3 H3A . 0.9500 ?
    C4 C5 . 1.402(3) ?
    C5 C7 . 1.394(3) ?
    C5 C6 . 1.446(3) ?
    C7 C8 . 1.381(3) ?
    C8 H8A . 0.9500 ?
    C9 C15 2_676 1.394(3) ?
    C9 C10 . 1.400(3) ?
    C9 H9A . 0.9500 ?
    C10 C11 . 1.432(3) ?
    C10 C15 . 1.432(3) ?
    C11 C12 . 1.356(4) ?
    C11 H11A . 0.9500 ?
    C12 C13 . 1.423(4) ?
    C12 H12A . 0.9500 ?
    C13 C14 . 1.359(4) ?
    C13 H13A . 0.9500 ?
    C14 C15 . 1.433(3) ?
    C14 H14A . 0.9500 ?
    C15 C9 2_676 1.394(3) ?
loop_
    _geom_angle_atom_site_label_1
    _geom_angle_atom_site_label_2
    _geom_angle_atom_site_label_3
    _geom_angle_site_symmetry_1
    _geom_angle_site_symmetry_3
    _geom_angle
    _geom_angle_publ_flag
    C1 O1 H1A . . 109.5 ?
    O2 C1 O1 . . 124.6(2) ?
    O2 C1 C2 . . 121.29(19) ?
    O1 C1 C2 . . 114.08(18) ?
    C3 C2 C8 . . 121.22(19) ?
    C3 C2 C1 . . 117.98(18) ?
    C8 C2 C1 . . 120.80(19) ?
    C4 C3 C2 . . 118.88(19) ?
    C4 C3 H3A . . 120.6 ?
    C2 C3 H3A . . 120.6 ?
    C3 C4 C5 . . 121.09(19) ?
    C3 C4 Br1 . . 119.34(16) ?
    C5 C4 Br1 . . 119.57(15) ?
    C7 C5 C4 . . 118.42(19) ?
    C7 C5 C6 . . 121.09(19) ?
    C4 C5 C6 . . 120.47(19) ?
    N1 C6 C5 . . 178.1(2) ?
    C8 C7 C5 . . 121.37(19) ?
    C8 C7 Br2 . . 119.04(16) ?
    C5 C7 Br2 . . 119.57(16) ?
    C7 C8 C2 . . 119.02(19) ?
    C7 C8 H8A . . 120.5 ?
    C2 C8 H8A . . 120.5 ?
    C15 C9 C10 2_676 . 121.3(2) ?
    C15 C9 H9A 2_676 . 119.4 ?
    C10 C9 H9A . . 119.4 ?
    C9 C10 C11 . . 122.1(2) ?
    C9 C10 C15 . . 119.3(2) ?
    C11 C10 C15 . . 118.6(2) ?
    C12 C11 C10 . . 121.2(2) ?
    C12 C11 H11A . . 119.4 ?
    C10 C11 H11A . . 119.4 ?
    C11 C12 C13 . . 120.0(2) ?
    C11 C12 H12A . . 120.0 ?
    C13 C12 H12A . . 120.0 ?
    C14 C13 C12 . . 121.0(2) ?
    C14 C13 H13A . . 119.5 ?
    C12 C13 H13A . . 119.5 ?
    C13 C14 C15 . . 120.7(2) ?
    C13 C14 H14A . . 119.7 ?
    C15 C14 H14A . . 119.7 ?
    C9 C15 C10 2_676 . 119.5(2) ?
    C9 C15 C14 2_676 . 122.1(2) ?
    C10 C15 C14 . . 118.5(2) ?
loop_
    _geom_torsion_atom_site_label_1
    _geom_torsion_atom_site_label_2
    _geom_torsion_atom_site_label_3
    _geom_torsion_atom_site_label_4
    _geom_torsion_site_symmetry_1
    _geom_torsion_site_symmetry_2
    _geom_torsion_site_symmetry_3
    _geom_torsion_site_symmetry_4
    _geom_torsion
    _geom_torsion_publ_flag
    O2 C1 C2 C3 . . . . -2.9(3) ?
    O1 C1 C2 C3 . . . . 176.48(18) ?
    O2 C1 C2 C8 . . . . 177.60(19) ?
    O1 C1 C2 C8 . . . . -3.1(3) ?
    C8 C2 C3 C4 . . . . 0.2(3) ?
    C1 C2 C3 C4 . . . . -179.35(18) ?
    C2 C3 C4 C5 . . . . 0.6(3) ?
    C2 C3 C4 Br1 . . . . 179.97(14) ?
    C3 C4 C5 C7 . . . . -0.7(3) ?
    Br1 C4 C5 C7 . . . . 180.00(14) ?
    C3 C4 C5 C6 . . . . 177.55(18) ?
    Br1 C4 C5 C6 . . . . -1.8(3) ?
    C4 C5 C7 C8 . . . . -0.1(3) ?
    C6 C5 C7 C8 . . . . -178.35(19) ?
    C4 C5 C7 Br2 . . . . 178.40(14) ?
    C6 C5 C7 Br2 . . . . 0.2(3) ?
    C5 C7 C8 C2 . . . . 1.0(3) ?
    Br2 C7 C8 C2 . . . . -177.60(15) ?
    C3 C2 C8 C7 . . . . -1.0(3) ?
    C1 C2 C8 C7 . . . . 178.55(18) ?
    C15 C9 C10 C11 2_676 . . . 179.81(19) ?
    C15 C9 C10 C15 2_676 . . . -0.3(3) ?
    C9 C10 C11 C12 . . . . 179.4(2) ?
    C15 C10 C11 C12 . . . . -0.5(3) ?
    C10 C11 C12 C13 . . . . -0.6(4) ?
    C11 C12 C13 C14 . . . . 1.2(4) ?
    C12 C13 C14 C15 . . . . -0.7(4) ?
    C9 C10 C15 C9 . . . 2_676 0.3(3) ?
    C11 C10 C15 C9 . . . 2_676 -179.81(19) ?
    C9 C10 C15 C14 . . . . -178.88(19) ?
    C11 C10 C15 C14 . . . . 1.0(3) ?
    C13 C14 C15 C9 . . . 2_676 -179.6(2) ?
    C13 C14 C15 C10 . . . . -0.4(3) ?
loop_
    _geom_hbond_atom_site_label_D
    _geom_hbond_atom_site_label_H
    _geom_hbond_atom_site_label_A
    _geom_hbond_site_symmetry_A
    _geom_hbond_distance_DH
    _geom_hbond_distance_HA
    _geom_hbond_distance_DA
    _geom_hbond_angle_DHA
    O1 H1A O2 2_566 0.84 1.79 2.627(2) 178.4
_shelx_hkl_file
;
  -1   0   0   45.88    2.20
  -1   0   0   48.81    2.26
  -1   0   0   52.08    2.21
   1   0   0   47.36    2.23
   1   0   0   45.04    2.19
   1   0   0   47.74    2.20
  -2   0   0   54.52    2.34
  -2   0   0   45.56    2.27
  -2   0   0   51.30    2.26
   2   0   0   44.11    2.26
   2   0   0   48.50    2.27
  -3   0   0   12.94    0.71
  -3   0   0   14.80    0.69
  -3   0   0   15.14    0.81
   3   0   0   12.43    0.80
   3   0   0   14.05    0.70
  -4   0   0   93.38    4.46
  -4   0   0   93.60    4.29
   4   0   0   90.36    4.31
  -5   0   0  162.74    7.50
  -5   0   0  161.74    7.75
  -6   0   0   11.42    0.68
  -6   0   0   10.84    0.59
  -6   0   0   10.69    0.58
   6   0   0   11.14    0.66
   6   0   0   10.81    0.58
  -7   0   0    1.02    0.19
  -7   0   0    1.09    0.16
   7   0   0    0.97    0.19
  -8   0   0   18.67    0.89
  -8   0   0   17.22    0.90
   8   0   0   18.54    0.92
   8   0   0   18.03    0.98
  -9   0   0   55.62    2.60
  -9   0   0   54.80    2.61
   9   0   0   57.85    2.62
 -10   0   0   17.41    0.87
 -10   0   0   17.65    0.86
  10   0   0   19.80    0.87
  10  -1   0    5.63    0.35
 -10   1   0    6.45    0.32
 -10   1   0    6.46    0.33
   9  -1   0    1.04    0.16
  -9   1   0    1.00    0.14
  -9   1   0    0.71    0.12
   8  -1   0   70.82    3.26
   8  -1   0   68.85    3.33
  -8   1   0   71.64    3.26
  -8   1   0   68.59    3.24
   7  -1   0    0.05    0.09
   7  -1   0    0.17    0.16
  -7   1   0    0.08    0.12
  -7   1   0    0.09    0.10
   6  -1   0    8.91    0.56
   6  -1   0    8.53    0.49
  -6   1   0    8.56    0.49
  -6   1   0    8.94    0.57
  -6   1   0    9.20    0.52
  -5   1   0   21.07    1.29
  -5   1   0   20.39    1.05
  -4   1   0   54.00    2.36
  -4   1   0   46.22    2.39
   3  -1   0  278.83   12.24
   3  -1   0  238.87   12.25
  -3   1   0  289.68   12.30
  -3   1   0  281.60   12.61
  -3   1   0  238.85   12.14
   2  -1   0    0.88    0.16
   2  -1   0    1.05    0.09
   2  -1   0    0.95    0.09
  -2   1   0    1.04    0.08
  -2   1   0    0.93    0.10
  -2   1   0    1.11    0.14
   1  -1   0    3.86    0.23
   1  -1   0    4.21    0.23
   1  -1   0    3.97    0.26
  -1   1   0    4.24    0.23
  -1   1   0    4.66    0.27
  -1   1   0    4.29    0.23
   0  -1   0   16.72    0.82
   0  -1   0   18.01    0.82
   0   1   0   16.99    0.82
   0   1   0   17.88    0.82
  -1  -1   0  181.46    8.06
  -1  -1   0  161.54    7.99
  -1  -1   0  196.15    8.32
   1   1   0  168.47    8.02
   1   1   0  162.63    8.01
  -2  -1   0  125.49    6.03
   2   1   0  141.68    6.04
   2   1   0  134.17    6.11
   2   1   0  124.97    6.03
  -3  -1   0   38.52    1.82
  -3  -1   0   38.22    1.69
   3   1   0   35.51    1.71
   3   1   0   30.72    1.81
  -4  -1   0   61.38    3.03
  -4  -1   0   61.77    2.85
   4   1   0   58.28    2.87
  -5  -1   0    0.65    0.45
  -5  -1   0    0.62    0.18
  -6  -1   0   87.07    4.02
  -6  -1   0   84.80    4.15
  -6  -1   0   88.59    4.04
   6   1   0   90.63    4.11
   6   1   0   84.89    4.04
  -7  -1   0    3.29    0.23
  -7  -1   0    3.01    0.25
   7   1   0    3.24    0.34
   7   1   0    3.04    0.26
  -8  -1   0   27.65    1.33
  -8  -1   0   27.55    1.35
   8   1   0   27.61    1.36
   8   1   0   29.06    1.42
  -9  -1   0    0.22    0.08
  -9  -1   0    0.24    0.09
   9   1   0    0.15    0.06
 -10  -1   0    0.09    0.05
  10  -2   0    0.06    0.08
 -10   2   0    0.05    0.06
 -10   2   0    0.06    0.05
   9  -2   0    1.98    0.19
  -9   2   0    1.98    0.18
   8  -2   0    6.05    0.39
   8  -2   0    6.58    0.47
  -8   2   0    6.59    0.39
  -8   2   0    6.37    0.37
   7  -2   0  103.97    4.92
   7  -2   0  104.26    4.86
   7  -2   0  114.18    4.86
  -7   2   0   97.60    4.91
   6  -2   0   85.00    4.11
   6  -2   0   89.31    4.15
   6  -2   0   85.99    4.09
  -6   2   0   89.85    4.10
  -6   2   0   88.64    4.08
  -6   2   0   92.19    4.18
  -5   2   0   10.54    0.82
  -5   2   0   10.73    0.59
   4  -2   0   18.05    0.94
  -4   2   0   19.13    1.09
  -4   2   0   19.96    0.93
  -4   2   0   16.38    0.98
   3  -2   0    3.87    0.37
   3  -2   0    4.37    0.27
  -3   2   0    4.38    0.35
  -3   2   0    4.57    0.26
  -3   2   0    4.50    0.30
   2  -2   0  207.92    9.41
   2  -2   0  191.82    9.65
  -2   2   0  184.20    9.35
  -2   2   0  223.02    9.48
  -2   2   0  215.17    9.78
   1  -2   0   86.61    3.85
   1  -2   0   78.06    3.85
   1  -2   0   80.94    3.89
  -1   2   0   81.24    3.85
  -1   2   0   88.64    3.90
  -1   2   0   86.70    3.85
   0  -2   0  139.32    6.22
   0  -2   0  129.98    6.23
   0   2   0  134.14    6.23
   0   2   0  140.95    6.23
  -1  -2   0    0.12    0.05
  -1  -2   0    0.19    0.08
  -1  -2   0    0.18    0.06
   1   2   0    0.18    0.08
   1   2   0    0.19    0.07
  -2  -2   0   46.37    2.12
  -2  -2   0   43.68    2.19
   2   2   0   45.48    2.13
  -3  -2   0  193.88    9.05
  -3  -2   0  190.82    8.92
   3   2   0  197.95    8.94
  -4  -2   0    1.56    0.34
  -4  -2   0    1.11    0.18
   4   2   0    1.04    0.27
  -5  -2   0   49.78    2.36
  -5  -2   0   51.32    2.46
  -5  -2   0   50.85    2.35
   5   2   0   49.97    2.39
   5   2   0   48.75    2.37
   5   2   0   51.17    2.42
   6   2   0    1.23    0.45
   6   2   0    0.78    0.25
  -7  -2   0   16.40    0.81
  -7  -2   0   16.05    0.78
   7   2   0   15.42    0.87
   7   2   0   15.09    0.81
   8   2   0   24.17    1.23
  -9  -2   0    6.63    0.38
  -9  -2   0    7.31    0.36
   9   2   0    7.77    0.39
 -10   3   0   43.90    2.02
 -10   3   0   42.90    2.01
   9  -3   0   14.40    0.79
   9  -3   0   15.96    0.77
  -9   3   0   15.76    0.77
  -9   3   0   15.77    0.76
   8  -3   0    7.24    0.47
   8  -3   0    7.96    0.44
  -8   3   0    7.70    0.42
  -8   3   0    7.68    0.44
   7  -3   0   18.75    1.07
   7  -3   0   20.07    1.07
   7  -3   0   21.91    1.01
  -7   3   0   20.64    1.00
  -7   3   0   19.86    1.01
   6  -3   0    0.01    0.20
   6  -3   0    0.07    0.10
   6  -3   0    0.08    0.12
  -6   3   0    0.19    0.12
  -6   3   0    0.16    0.17
  -6   3   0   -0.02    0.12
  -5   3   0  162.07    7.41
  -5   3   0  158.87    7.69
  -4   3   0    8.90    0.66
  -4   3   0    9.46    0.51
   3  -3   0   96.85    4.61
   3  -3   0   93.58    4.77
  -3   3   0   99.34    4.66
  -3   3   0  103.61    4.76
  -3   3   0  106.23    4.62
   2  -3   0   14.03    0.83
   2  -3   0   15.83    0.75
  -2   3   0   15.14    0.84
  -2   3   0   15.91    0.75
  -2   3   0   14.70    0.78
   1  -3   0   86.11    4.17
   1  -3   0   88.24    4.10
  -1   3   0   95.34    4.10
  -1   3   0   86.01    4.11
   0  -3   0  105.11    4.66
   0  -3   0   95.10    4.74
   0   3   0   92.26    4.67
   0   3   0  112.61    4.67
  -1  -3   0   23.06    1.09
  -1  -3   0   22.21    1.14
   1   3   0   21.99    1.10
  -2  -3   0   29.73    1.42
  -2  -3   0   29.07    1.50
   2   3   0   28.81    1.43
  -3  -3   0    9.77    0.56
   3   3   0    9.69    0.60
  -4  -3   0   31.98    1.47
  -4  -3   0   30.71    1.56
  -4  -3   0   30.70    1.48
  -4  -3   0   30.90    1.80
   4   3   0   31.90    1.53
   4   3   0   30.39    1.50
  -5  -3   0   29.27    1.48
  -5  -3   0   28.71    1.60
  -5  -3   0   30.95    1.46
  -5  -3   0   31.93    1.44
   5   3   0   30.22    1.47
   5   3   0   29.96    1.53
   5   3   0   30.69    1.49
  -6  -3   0   47.07    2.33
  -6  -3   0   49.09    2.38
  -6  -3   0   53.51    2.36
   6   3   0   51.51    2.39
   6   3   0   49.79    2.42
   6   3   0   49.47    2.37
  -7  -3   0    2.54    0.20
  -7  -3   0    2.61    0.23
   7   3   0    2.42    0.23
  -8  -3   0    0.86    0.12
  -8  -3   0    1.10    0.13
   8   3   0    0.94    0.14
  -9  -3   0   12.60    0.63
   9   3   0   11.59    0.62
 -10   4   0    2.96    0.19
 -10   4   0    3.22    0.18
   9  -4   0    4.62    0.32
   9  -4   0    4.57    0.34
   9  -4   0    5.02    0.28
  -9   4   0    4.83    0.29
  -9   4   0    4.91    0.28
   8  -4   0   68.02    3.14
   8  -4   0   66.64    3.12
  -8   4   0   66.67    3.13
  -8   4   0   67.06    3.11
   7  -4   0   18.01    0.92
   7  -4   0   18.38    0.89
  -7   4   0   17.11    0.88
  -7   4   0   17.71    0.90
   6  -4   0   32.90    1.53
   6  -4   0   30.12    1.55
  -6   4   0   31.02    1.52
  -6   4   0   33.05    1.54
  -6   4   0   32.83    1.65
   5  -4   0    1.64    0.26
   5  -4   0    1.71    0.22
  -5   4   0    1.85    0.25
  -5   4   0    1.21    0.60
  -4   4   0   70.32    3.62
  -4   4   0   74.91    3.42
   3  -4   0  108.43    5.58
  -3   4   0  124.12    5.39
   2  -4   0   75.81    3.54
   2  -4   0   70.81    3.65
  -2   4   0   70.11    3.60
  -2   4   0   87.88    3.56
   1  -4   0   12.24    0.73
   1  -4   0   12.66    0.64
  -1   4   0   13.27    0.64
  -1   4   0   10.54    0.69
   0  -4   0    0.22    0.21
   0  -4   0    0.31    0.14
   0   4   0    0.30    0.11
  -1  -4   0  117.55    5.35
  -1  -4   0  109.65    5.40
   1   4   0  119.26    5.37
  -2  -4   0    9.22    0.65
  -2  -4   0    9.32    0.56
   2   4   0    9.50    0.58
  -3  -4   0  103.24    4.80
  -3  -4   0  105.10    4.82
  -3  -4   0  106.64    4.91
   3   4   0  106.66    4.95
   3   4   0  101.16    4.83
  -4  -4   0    8.19    0.44
  -4  -4   0    8.14    0.46
  -4  -4   0    7.90    0.49
   4   4   0    7.59    0.48
   4   4   0    7.98    0.50
  -5  -4   0   11.17    0.59
  -5  -4   0   10.65    0.61
  -5  -4   0   10.95    0.56
   5   4   0   11.00    0.63
   5   4   0   10.45    0.60
  -6  -4   0   21.44    1.08
  -6  -4   0   22.11    1.13
  -6  -4   0   23.89    1.11
   6   4   0   23.07    1.15
   6   4   0   22.31    1.12
  -7  -4   0   15.61    0.82
  -7  -4   0   14.94    0.78
  -7  -4   0   14.81    0.74
   7   4   0   16.69    0.82
  -8  -4   0   23.78    1.10
   8   4   0   22.53    1.11
 -10   5   0   12.89    0.63
 -10   5   0   13.17    0.65
   9  -5   0    4.62    0.33
   9  -5   0    5.41    0.29
   9  -5   0    5.25    0.35
  -9   5   0    5.92    0.32
  -9   5   0    5.89    0.31
   8  -5   0    0.62    0.19
   8  -5   0    0.15    0.08
  -8   5   0    0.27    0.10
  -8   5   0    0.36    0.13
   7  -5   0   10.55    0.56
   7  -5   0   10.82    0.60
  -7   5   0   10.89    0.57
  -7   5   0   10.65    0.58
   6  -5   0   14.90    0.80
   6  -5   0   15.47    0.77
   5  -5   0   33.59    1.60
   5  -5   0   32.84    1.63
  -5   5   0   34.40    1.71
  -5   5   0   34.82    1.61
  -5   5   0   32.58    1.60
   4  -5   0    0.95    0.18
   4  -5   0    1.16    0.26
  -4   5   0    0.94    0.22
  -4   5   0    0.91    0.28
  -2   5   0   79.06    3.71
  -1   5   0    2.87    0.27
   0   5   0  116.91    5.45
   1   5   0   35.01    1.76
  -2  -5   0    1.55    0.21
  -2  -5   0    1.52    0.22
  -2  -5   0    1.85    0.23
   2   5   0    1.99    0.23
  -3  -5   0   28.90    1.36
  -3  -5   0   28.78    1.39
  -3  -5   0   28.88    1.40
   3   5   0   28.33    1.41
   3   5   0   28.80    1.40
  -4  -5   0   39.11    1.90
  -4  -5   0   39.88    1.89
  -4  -5   0   38.83    1.86
   4   5   0   40.55    1.91
   4   5   0   40.74    1.91
  -5  -5   0   62.17    2.79
  -5  -5   0   58.11    2.80
  -5  -5   0   59.27    2.75
   5   5   0   58.94    2.80
   5   5   0   59.43    2.81
  -6  -5   0    0.72    0.22
  -6  -5   0    1.01    0.23
   6   5   0    0.68    0.21
   6   5   0    0.79    0.24
  -7  -5   0   15.03    0.73
   7   5   0   14.66    0.74
  -8  -5   0    1.48    0.12
   8   5   0    1.33    0.11
   9  -6   0   -0.02    0.06
   9  -6   0   -0.06    0.07
  -9   6   0    0.08    0.06
   8  -6   0   19.45    0.97
   8  -6   0   21.32    1.02
   8  -6   0   19.70    1.01
  -8   6   0   21.44    0.99
  -8   6   0   19.94    0.99
   7  -6   0    2.60    0.21
   7  -6   0    2.64    0.26
  -7   6   0    2.91    0.22
  -7   6   0    2.66    0.23
   6  -6   0    1.11    0.15
   6  -6   0    0.95    0.21
  -6   6   0    0.68    0.18
  -6   6   0    1.08    0.18
   5  -6   0   39.32    1.74
   5  -6   0   38.88    1.79
  -5   6   0   31.77    1.82
   4  -6   0   31.29    1.50
   4  -6   0   31.25    1.45
  -4   6   0   30.04    1.58
  -4   6   0   29.80    1.46
  -4   6   0   29.71    1.46
   3  -6   0   28.98    1.35
   3  -6   0   27.36    1.39
   3  -6   0   28.91    1.36
  -3   6   0   26.34    1.35
  -3   6   0   29.30    1.46
  -3   6   0   27.72    1.36
   2  -6   0    0.56    0.16
   2  -6   0    0.69    0.18
   2  -6   0    0.79    0.22
  -2   6   0    0.68    0.21
  -2   6   0    0.63    0.16
  -2   6   0    0.61    0.20
   1  -6   0   17.86    0.93
   1  -6   0   15.81    0.83
  -1   6   0   18.06    0.98
  -1   6   0   16.69    0.92
  -1   6   0   16.06    0.85
   0  -6   0    0.99    0.16
   0  -6   0    0.89    0.25
   0   6   0    1.26    0.37
   0   6   0    0.93    0.20
  -1  -6   0   68.85    3.13
  -1  -6   0   68.44    3.13
   1   6   0   66.73    3.14
   1   6   0   67.10    3.31
   1   6   0   64.60    3.15
  -2  -6   0   22.44    1.15
  -2  -6   0   19.23    1.04
   2   6   0   21.55    1.07
  -3  -6   0    0.00    0.09
  -3  -6   0   -0.01    0.11
   3   6   0    0.13    0.11
   3   6   0    0.26    0.12
  -4  -6   0   12.77    0.66
  -4  -6   0   11.37    0.64
   4   6   0   12.76    0.67
   4   6   0   11.96    0.67
   5   6   0   21.09    1.08
  -6  -6   0   26.05    1.19
  -6  -6   0   23.69    1.20
   6   6   0   25.36    1.21
  -7  -6   0    0.22    0.07
   7   6   0    0.31    0.09
   9  -7   0    8.73    0.47
  -9   7   0    8.33    0.44
  -9   7   0    9.05    0.43
   8  -7   0    5.16    0.30
   8  -7   0    4.95    0.32
   8  -7   0    4.77    0.27
  -8   7   0    4.93    0.28
  -8   7   0    4.79    0.29
   7  -7   0   19.79    1.00
   7  -7   0   16.78    0.82
  -7   7   0   14.57    0.86
   6  -7   0   21.06    0.99
   6  -7   0   18.94    1.04
   6  -7   0   20.54    1.02
  -6   7   0   20.09    1.00
  -6   7   0   21.09    1.01
   5  -7   0    0.21    0.08
   5  -7   0    0.21    0.11
   5  -7   0    0.20    0.07
  -5   7   0    0.57    0.15
  -5   7   0    0.33    0.10
   4  -7   0   24.78    1.17
   4  -7   0   25.03    1.19
   4  -7   0   22.34    1.22
  -4   7   0   24.49    1.18
  -4   7   0   24.04    1.18
   3  -7   0    1.89    0.29
   3  -7   0    1.55    0.18
   3  -7   0    1.47    0.22
  -3   7   0    1.47    0.21
  -3   7   0    1.65    0.21
   2  -7   0   45.42    1.99
   2  -7   0   39.07    1.98
   2  -7   0   48.42    2.09
  -2   7   0   35.47    2.00
   1  -7   0   22.98    1.08
  -1   7   0   20.95    1.09
   0  -7   0    9.26    0.50
   0   7   0    8.80    0.51
  -1  -7   0    6.24    0.41
  -1  -7   0    6.82    0.40
   1   7   0    7.28    0.42
   1   7   0    6.45    0.46
  -2  -7   0   28.24    1.36
  -2  -7   0   28.24    1.37
   2   7   0   26.69    1.38
   2   7   0   29.46    1.39
  -3  -7   0   58.85    2.71
  -3  -7   0   57.88    2.72
   3   7   0   57.53    2.73
   3   7   0   57.68    2.73
  -4  -7   0    0.01    0.08
  -4  -7   0    0.04    0.09
   4   7   0   -0.05    0.08
   4   7   0   -0.02    0.10
  -5  -7   0    0.64    0.14
  -5  -7   0    0.32    0.09
   5   7   0    0.30    0.08
   5   7   0    0.50    0.18
  -6  -7   0    0.19    0.06
   6   7   0    0.40    0.09
  -8   8   0    0.47    0.17
  -8   8   0    0.18    0.05
   7  -8   0   20.23    1.00
   7  -8   0   18.75    0.95
   7  -8   0   21.30    0.99
  -7   8   0   19.66    0.98
  -7   8   0   21.95    0.98
   6  -8   0    0.14    0.06
   6  -8   0    0.17    0.09
  -6   8   0    0.23    0.08
  -6   8   0    0.36    0.13
   5  -8   0   49.37    2.35
   5  -8   0   50.03    2.33
   5  -8   0   49.61    2.38
  -5   8   0   50.04    2.35
  -5   8   0   51.16    2.35
   4  -8   0    0.42    0.13
   4  -8   0    0.35    0.11
   4  -8   0    0.50    0.16
  -4   8   0    0.22    0.09
   3  -8   0    3.24    0.28
   3  -8   0    3.67    0.24
  -3   8   0    3.86    0.27
  -3   8   0    3.47    0.27
   2  -8   0    5.43    0.33
  -2   8   0    4.95    0.34
   1  -8   0   13.10    0.66
  -1   8   0   12.37    0.67
   0  -8   0   30.12    1.49
   0   8   0   32.12    1.51
  -1  -8   0    1.79    0.18
   1   8   0    1.53    0.21
   1   8   0    1.60    0.27
  -2  -8   0    4.72    0.32
   2   8   0    4.12    0.34
   2   8   0    5.20    0.44
  -3  -8   0    0.01    0.06
   3   8   0    0.17    0.09
   3   8   0   -0.05    0.09
  -4  -8   0   32.77    1.55
   4   8   0   33.34    1.56
   4   8   0   32.90    1.55
  -5  -8   0    1.49    0.12
   5   8   0    1.33    0.13
   7  -9   0    1.74    0.17
  -7   9   0    1.96    0.13
  -7   9   0    1.95    0.15
   6  -9   0    0.14    0.05
   6  -9   0    0.08    0.06
  -6   9   0    0.25    0.10
  -6   9   0    0.13    0.06
   5  -9   0    1.03    0.11
   5  -9   0    0.85    0.14
  -5   9   0    0.93    0.13
  -5   9   0    1.34    0.14
   4  -9   0   41.55    1.91
   4  -9   0   40.47    1.92
  -4   9   0   41.13    1.93
   3  -9   0   19.96    0.94
  -3   9   0   18.10    0.96
   1  -9   0    0.23    0.09
  -1   9   0    0.34    0.14
   0  -9   0    1.43    0.15
   0   9   0    1.46    0.18
  -1  -9   0   35.67    1.72
   1   9   0   37.61    1.74
  -2  -9   0    3.43    0.21
   2   9   0    2.96    0.29
   2   9   0    3.32    0.23
  -3  -9   0    1.20    0.13
   3   9   0    1.16    0.14
   4 -10   0    1.32    0.13
   3 -10   0    5.10    0.27
  -3  10   0    5.22    0.29
   2 -10   0   10.02    0.49
  -2  10   0    9.85    0.51
   1 -10   0    0.09    0.05
  -1  10   0    0.04    0.07
   0 -10   0    0.52    0.08
   0  10   0    0.71    0.11
   1  10   0    0.11    0.06
  -1  11  -1   36.88    1.71
  -2  11  -1    4.44    0.24
  -3  11  -1    2.56    0.17
  -2 -10   1   24.06    1.15
  -2 -10   1   23.95    1.14
   1  10  -1    0.02    0.06
  -1 -10   1   -0.02    0.05
   0  10  -1    2.79    0.21
   0 -10   1    2.96    0.18
  -1  10  -1    4.21    0.27
   1 -10   1    4.21    0.24
  -2  10  -1   37.83    1.70
   2 -10   1   36.38    1.67
   2 -10   1   33.40    1.69
  -3  10  -1    8.22    0.43
   3 -10   1    7.63    0.39
  -4  10  -1   31.21    1.44
   4 -10   1   29.91    1.43
  -5  10  -1   14.19    0.72
   5 -10   1   15.42    0.75
  -6  10  -1    1.58    0.14
   6 -10   1    1.67    0.13
   4   9  -1    1.38    0.13
  -4  -9   1    1.84    0.14
   3   9  -1    0.06    0.08
  -3  -9   1    0.08    0.05
   2   9  -1    0.44    0.16
  -2  -9   1    0.38    0.11
   1   9  -1   32.59    1.68
   0   9  -1   13.63    0.70
   0  -9   1   13.15    0.68
  -1   9  -1   25.05    1.21
   1  -9   1   24.70    1.19
  -2   9  -1    7.89    0.44
   2  -9   1    7.55    0.42
  -3   9  -1    9.25    0.48
   3  -9   1    8.63    0.45
   3  -9   1    7.93    0.52
  -4   9  -1   57.64    2.58
   4  -9   1   54.15    2.55
   4  -9   1   50.24    2.51
  -5   9  -1    1.13    0.15
   5  -9   1    1.10    0.14
   5  -9   1    1.09    0.12
   5  -9   1    0.91    0.17
  -6   9  -1   22.31    1.03
  -6   9  -1   20.10    1.02
   6  -9   1   21.14    1.05
   6  -9   1   22.12    1.03
  -7   9  -1    0.79    0.12
  -7   9  -1    1.30    0.11
   7  -9   1    1.10    0.13
   7  -9   1    1.04    0.11
   5   8  -1    1.26    0.19
   5   8  -1    1.12    0.22
  -5  -8   1    1.23    0.19
  -5  -8   1    1.23    0.13
   4   8  -1   19.73    1.00
   4   8  -1   21.02    1.00
  -4  -8   1   20.22    0.99
   3   8  -1    8.36    0.50
   3   8  -1    7.76    0.50
  -3  -8   1    8.81    0.48
   2   8  -1   39.90    1.92
  -2  -8   1   40.47    1.91
   1   8  -1    0.10    0.11
  -1  -8   1    0.00    0.07
   0   8  -1    7.19    0.44
   0  -8   1    7.42    0.42
  -1   8  -1   46.41    2.19
   1  -8   1   47.84    2.18
   1  -8   1   44.85    2.18
  -2   8  -1   19.42    0.95
  -2   8  -1   18.25    0.95
   2  -8   1   18.56    0.94
   2  -8   1   19.14    0.93
   2  -8   1   19.61    1.00
  -3   8  -1   26.14    1.26
  -3   8  -1   26.41    1.26
   3  -8   1   25.21    1.23
   3  -8   1   26.07    1.26
   3  -8   1   25.29    1.31
  -4   8  -1    2.86    0.24
  -4   8  -1    2.77    0.25
   4  -8   1    2.42    0.29
   4  -8   1    2.96    0.21
   4  -8   1    2.99    0.24
  -5   8  -1   18.70    0.94
  -5   8  -1   19.96    0.95
   5  -8   1   19.04    0.99
   5  -8   1   19.55    0.95
   5  -8   1   18.73    0.92
  -6   8  -1    5.41    0.32
   6  -8   1    4.79    0.28
  -7   8  -1   39.19    1.90
  -7   8  -1   42.53    1.90
   7  -8   1   39.65    1.93
   7  -8   1   40.80    1.91
  -8   8  -1   15.76    0.70
  -8   8  -1   13.31    0.70
   8  -8   1   13.62    0.71
   8  -8   1   14.90    0.71
   6   7  -1    5.30    0.32
  -6  -7   1    5.49    0.31
   5   7  -1   27.63    1.32
   5   7  -1   26.76    1.31
  -5  -7   1   27.56    1.31
  -5  -7   1   26.70    1.29
   4   7  -1    0.55    0.13
   4   7  -1    0.54    0.20
  -4  -7   1    0.53    0.15
   3   7  -1   47.10    2.38
   3   7  -1   52.06    2.38
  -3  -7   1   50.02    2.35
  -3  -7   1   51.07    2.36
   2   7  -1   31.20    1.50
  -2  -7   1   29.79    1.48
  -2  -7   1   31.32    1.48
   1   7  -1   36.61    1.94
  -1  -7   1   43.67    1.91
   0   7  -1   33.31    1.80
   0   7  -1   33.58    1.63
   0  -7   1   34.71    1.61
  -1   7  -1    1.69    0.40
  -1   7  -1    1.08    0.21
  -1   7  -1    1.29    0.20
   1  -7   1    1.25    0.24
   1  -7   1    1.34    0.31
   1  -7   1    1.25    0.17
  -2   7  -1   61.75    2.84
  -2   7  -1   61.48    2.98
   2  -7   1   61.38    2.83
   2  -7   1   60.03    2.84
   2  -7   1   59.54    2.89
  -3   7  -1    2.82    0.28
  -3   7  -1    3.44    0.28
   3  -7   1    3.12    0.26
   3  -7   1    3.24    0.23
  -4   7  -1   61.26    2.90
  -4   7  -1   61.02    2.89
   4  -7   1   62.86    2.93
   4  -7   1   61.26    2.90
   4  -7   1   63.39    2.87
  -5   7  -1    8.00    0.46
  -5   7  -1    7.88    0.46
   5  -7   1    8.09    0.43
   5  -7   1    8.28    0.46
   5  -7   1    7.72    0.49
  -6   7  -1    2.99    0.25
  -6   7  -1    2.95    0.25
   6  -7   1    3.15    0.25
   6  -7   1    3.26    0.27
   6  -7   1    3.02    0.22
  -7   7  -1   40.25    1.96
   7  -7   1   47.23    2.07
   7  -7   1   37.16    1.92
   7  -7   1   42.06    2.02
  -8   7  -1    3.38    0.22
  -8   7  -1    2.58    0.30
   8  -7   1    3.74    0.25
   8  -7   1    3.27    0.23
  -9   7  -1   23.24    1.23
  -9   7  -1   30.33    1.26
   9  -7   1   25.02    1.24
   9  -7   1   26.65    1.24
   7   6  -1    1.22    0.15
  -7  -6   1    1.05    0.14
   6   6  -1   13.22    0.69
   6   6  -1   12.95    0.68
  -6  -6   1   12.91    0.68
  -6  -6   1   13.56    0.66
   5   6  -1    0.90    0.19
   5   6  -1    0.76    0.21
  -5  -6   1    1.05    0.19
  -5  -6   1    0.71    0.17
   4   6  -1   34.16    1.64
   4   6  -1   33.60    1.65
  -4  -6   1   33.65    1.63
  -4  -6   1   34.16    1.62
   3   6  -1   19.17    0.99
   3   6  -1   19.08    0.99
   2   6  -1    0.59    0.31
   2   6  -1    0.89    0.19
  -2  -6   1    0.85    0.23
  -2  -6   1    0.79    0.18
   1   6  -1   27.88    1.46
   1   6  -1   26.27    1.36
  -1  -6   1   26.34    1.33
  -1  -6   1   31.06    1.39
   0   6  -1    4.11    0.36
   0   6  -1    4.15    0.31
   0   6  -1    4.68    0.38
   0  -6   1    4.36    0.29
  -1   6  -1  158.85    6.94
   1  -6   1  139.86    6.84
  -2   6  -1   13.33    0.74
   2  -6   1   12.96    0.68
   2  -6   1   12.86    0.65
   2  -6   1   13.06    0.74
  -3   6  -1   11.68    0.64
  -3   6  -1   12.39    0.70
   3  -6   1   11.79    0.60
   3  -6   1   11.67    0.63
   3  -6   1   11.54    0.67
  -4   6  -1   19.60    1.00
  -4   6  -1   21.41    1.09
  -4   6  -1   17.88    1.00
   4  -6   1   20.29    1.02
   4  -6   1   20.47    0.97
  -5   6  -1   12.58    0.69
  -5   6  -1   13.38    0.70
   5  -6   1   13.31    0.72
  -6   6  -1  113.43    5.20
  -6   6  -1  113.07    5.20
   6  -6   1  110.99    5.18
   6  -6   1  113.56    5.23
  -7   6  -1    0.32    0.11
  -7   6  -1    0.12    0.09
   7  -6   1    0.17    0.09
   7  -6   1    0.18    0.08
   7  -6   1    0.20    0.08
  -8   6  -1    0.25    0.08
  -8   6  -1    0.43    0.15
   8  -6   1    0.20    0.08
   8  -6   1    0.17    0.07
  -9   6  -1    1.64    0.21
  -9   6  -1    2.32    0.16
   9  -6   1    2.36    0.19
   9  -6   1    1.83    0.19
   8   5  -1   -0.01    0.05
  -8  -5   1    0.04    0.07
  -8  -5   1   -0.09    0.08
   7   5  -1   50.99    2.43
   7   5  -1   53.87    2.45
  -7  -5   1   52.19    2.43
  -7  -5   1   51.71    2.45
   6   5  -1    1.32    0.20
   6   5  -1    1.02    0.24
  -6  -5   1    1.34    0.19
  -6  -5   1    1.48    0.21
   5   5  -1    0.03    0.10
   5   5  -1    0.36    0.13
  -5  -5   1    0.10    0.11
  -5  -5   1    0.08    0.10
  -5  -5   1    0.00    0.12
   4   5  -1   29.63    1.46
   4   5  -1   29.90    1.47
  -4  -5   1   30.36    1.44
  -4  -5   1   30.02    1.45
   3   5  -1   14.81    0.94
   3   5  -1   14.26    0.80
   3   5  -1   14.62    0.77
  -3  -5   1   15.51    0.77
  -3  -5   1   14.91    0.76
   2   5  -1   75.52    3.60
   1   5  -1    0.72    0.18
   0   5  -1   55.60    2.64
  -1   5  -1   26.32    1.30
  -2   5  -1  131.01    6.05
  -3   5  -1   80.42    3.77
  -4   5  -1    1.28    0.20
  -4   5  -1    0.87    0.55
   4  -5   1    1.31    0.23
   4  -5   1    1.28    0.19
  -5   5  -1    3.15    0.30
  -5   5  -1    2.86    0.33
   5  -5   1    2.60    0.23
   5  -5   1    3.00    0.27
   6  -5   1    4.79    0.29
   6  -5   1    4.22    0.33
  -7   5  -1   87.83    4.17
  -7   5  -1   90.72    4.16
   7  -5   1   89.11    4.15
   7  -5   1   92.36    4.19
  -8   5  -1    1.92    0.20
   8  -5   1    1.97    0.25
   8  -5   1    1.73    0.26
  -9   5  -1    0.62    0.14
  -9   5  -1    0.40    0.11
   9  -5   1    0.57    0.16
 -10   5  -1    1.35    0.11
   9   4  -1    2.57    0.18
  -9  -4   1    2.83    0.17
   8   4  -1    6.70    0.37
  -8  -4   1    5.61    0.38
  -8  -4   1    6.45    0.35
   7   4  -1    9.61    0.60
   7   4  -1    9.73    0.54
  -7  -4   1   10.03    0.56
  -7  -4   1   10.17    0.56
  -7  -4   1    9.51    0.53
   6   4  -1   38.38    1.84
   6   4  -1   38.83    1.84
  -6  -4   1   37.93    1.83
  -6  -4   1   38.45    1.82
  -6  -4   1   37.36    1.79
   5   4  -1   14.45    0.78
   5   4  -1   15.04    0.78
  -5  -4   1   15.07    0.76
  -5  -4   1   14.65    0.77
  -5  -4   1   14.44    0.73
   4   4  -1   -0.12    0.14
   4   4  -1   -0.26    0.25
   4   4  -1   -0.02    0.12
  -4  -4   1   -0.03    0.10
  -4  -4   1    0.15    0.12
  -4  -4   1    0.08    0.11
   3   4  -1   23.22    1.21
  -3  -4   1   22.84    1.18
  -3  -4   1   22.76    1.26
   2   4  -1   20.12    1.03
  -2  -4   1   19.62    1.04
  -2  -4   1   20.61    1.02
   1   4  -1  147.66    6.25
  -1  -4   1  139.96    6.23
  -1  -4   1  118.17    6.22
   0   4  -1    8.14    0.41
   0   4  -1    6.07    0.42
   0  -4   1    6.96    0.35
   0  -4   1    7.15    0.40
   0  -4   1    7.58    0.35
   0  -4   1    7.34    0.63
  -1   4  -1    1.50    0.13
  -1   4  -1    1.17    0.17
   1  -4   1    1.59    0.33
   1  -4   1    1.50    0.14
   1  -4   1    1.36    0.15
  -2   4  -1    4.13    0.24
  -2   4  -1    3.91    0.32
   2  -4   1    3.39    0.33
   2  -4   1    3.32    0.24
  -3   4  -1   14.72    0.87
  -3   4  -1   15.88    0.74
   3  -4   1   12.63    0.91
  -4   4  -1   92.40    4.19
  -4   4  -1   87.29    4.40
  -5   4  -1    1.35    0.59
  -5   4  -1    1.15    0.22
   5  -4   1    1.20    0.22
   5  -4   1    1.39    0.21
  -6   4  -1    5.97    0.40
  -6   4  -1    5.47    0.52
  -6   4  -1    5.61    0.38
   6  -4   1    6.02    0.49
   6  -4   1    5.77    0.36
   6  -4   1    5.57    0.38
  -7   4  -1    0.23    0.12
  -7   4  -1    0.24    0.10
   7  -4   1    0.43    0.20
   7  -4   1    0.15    0.08
   7  -4   1    0.28    0.10
  -8   4  -1   31.70    1.53
  -8   4  -1   31.99    1.54
   8  -4   1   33.63    1.56
   8  -4   1   31.39    1.56
   8  -4   1   33.02    1.53
  -9   4  -1   22.84    1.03
  -9   4  -1   21.16    1.04
   9  -4   1   20.48    1.04
 -10   4  -1    3.96    0.23
   9   3  -1   37.80    1.77
  -9  -3   1   37.74    1.76
  -8  -3   1   17.99    0.92
  -8  -3   1   18.11    0.86
   7   3  -1    0.28    0.10
   7   3  -1    0.67    0.22
  -7  -3   1    0.41    0.11
  -7  -3   1    0.34    0.15
   6   3  -1   28.32    1.36
   6   3  -1   25.85    1.52
  -6  -3   1   29.76    1.33
  -6  -3   1   24.28    1.42
  -6  -3   1   30.23    1.35
   5   3  -1    0.79    0.35
   5   3  -1    1.76    0.27
   5   3  -1    1.32    0.21
  -5  -3   1    1.18    0.19
  -5  -3   1    1.74    0.35
  -5  -3   1    0.98    0.37
  -5  -3   1    1.29    0.20
   4   3  -1  147.66    6.70
  -4  -3   1  144.39    6.82
  -4  -3   1  138.74    6.65
   3   3  -1    0.28    0.11
  -3  -3   1    0.12    0.09
  -3  -3   1    0.13    0.15
   2   3  -1   22.54    1.14
  -2  -3   1   23.05    1.12
  -2  -3   1   23.58    1.17
   1   3  -1   87.96    4.54
   1   3  -1  105.04    4.54
  -1  -3   1  102.57    4.53
   0   3  -1   58.82    2.96
   0   3  -1   67.85    2.96
   0  -3   1   68.43    2.97
   0  -3   1   60.84    2.95
  -1   3  -1  176.95    9.55
  -1   3  -1  232.16    9.94
  -1   3  -1  222.36    9.68
   1  -3   1  204.85    9.72
  -2   3  -1    0.89    0.12
  -2   3  -1    0.86    0.09
  -2   3  -1    0.85    0.14
   2  -3   1    0.79    0.17
   2  -3   1    0.82    0.09
  -3   3  -1   55.77    2.56
  -3   3  -1   55.67    2.66
  -3   3  -1   60.42    2.53
   3  -3   1   47.72    2.50
   3  -3   1   50.85    2.68
  -4   3  -1    0.17    0.21
  -4   3  -1    0.13    0.07
  -5   3  -1  119.69    5.99
  -5   3  -1  126.22    5.71
  -6   3  -1    8.07    0.48
  -6   3  -1    8.20    0.58
  -6   3  -1    7.86    0.49
   6  -3   1    8.17    0.50
   6  -3   1    8.68    0.47
   6  -3   1    8.94    0.55
  -7   3  -1   37.27    1.85
  -7   3  -1   37.04    1.87
   7  -3   1   39.98    1.87
   7  -3   1   44.72    1.96
   7  -3   1   37.91    1.92
  -8   3  -1    0.10    0.08
  -8   3  -1    0.05    0.09
   8  -3   1    0.05    0.09
   8  -3   1   -0.09    0.15
   8  -3   1    0.07    0.09
  -9   3  -1    2.51    0.19
  -9   3  -1    2.74    0.20
   9  -3   1    2.01    0.19
 -10   3  -1   24.88    1.19
 -10   3  -1   26.23    1.20
  10   2  -1    0.70    0.09
 -10  -2   1    0.64    0.09
   9   2  -1   19.14    0.95
  -9  -2   1   20.98    0.95
  -9  -2   1   18.26    0.91
   8   2  -1   11.84    0.67
  -8  -2   1   13.61    0.64
  -8  -2   1   12.80    0.73
  -8  -2   1   13.28    0.67
   7   2  -1   56.07    2.64
   7   2  -1   53.64    2.58
   7   2  -1   53.62    2.58
  -7  -2   1   53.41    2.54
  -7  -2   1   56.12    2.56
   6   2  -1    0.16    0.17
   6   2  -1    0.78    0.26
   6   2  -1    0.24    0.10
  -6  -2   1    0.24    0.12
  -6  -2   1    0.24    0.27
  -6  -2   1    0.29    0.15
  -6  -2   1    0.22    0.10
  -5  -2   1    5.47    0.35
  -5  -2   1    6.19    0.67
  -5  -2   1    5.50    0.42
  -5  -2   1    5.42    0.37
   4   2  -1   15.83    0.85
  -4  -2   1   15.05    0.96
  -4  -2   1   16.08    0.82
   3   2  -1   79.05    3.49
   3   2  -1   64.22    3.55
  -3  -2   1   76.72    3.56
  -3  -2   1   78.18    3.47
   2   2  -1  162.17    8.09
   2   2  -1  184.73    8.36
  -2  -2   1  183.00    8.08
   1   2  -1    9.64    0.46
   1   2  -1    8.47    0.45
  -1  -2   1    9.97    0.46
  -1  -2   1    7.96    0.45
  -1  -2   1    9.46    0.45
   0   2  -1    2.25    0.12
   0   2  -1    1.90    0.12
   0  -2   1    1.98    0.12
   0  -2   1    1.73    0.12
  -1   2  -1    0.22    0.04
  -1   2  -1    0.19    0.06
   1  -2   1    0.20    0.07
   1  -2   1    0.21    0.04
  -2   2  -1  147.92    7.12
  -2   2  -1  165.82    7.21
   2  -2   1  146.22    7.21
   2  -2   1  162.58    7.12
  -3   2  -1   76.07    3.37
  -3   2  -1   67.15    3.24
  -3   2  -1   72.79    3.22
   3  -2   1   66.21    3.38
   3  -2   1   66.18    3.21
  -4   2  -1   33.13    1.59
  -4   2  -1   33.57    1.78
  -5   2  -1    0.20    0.10
  -5   2  -1    0.14    0.32
  -6   2  -1   21.51    1.07
  -6   2  -1   21.14    1.06
   6  -2   1   21.65    1.09
   6  -2   1   21.87    1.07
   6  -2   1   22.27    1.13
  -7   2  -1   44.82    2.10
  -7   2  -1   44.17    2.11
   7  -2   1   45.26    2.11
   7  -2   1   44.17    2.13
   7  -2   1   44.84    2.18
  -8   2  -1    1.85    0.19
  -8   2  -1    2.18    0.19
   8  -2   1    1.81    0.22
   8  -2   1    1.82    0.26
   8  -2   1    2.21    0.25
  -9   2  -1   18.23    0.86
  -9   2  -1   17.50    0.84
   9  -2   1   16.39    0.84
 -10   2  -1    1.12    0.10
 -10   2  -1    0.87    0.11
  10   1  -1   12.10    0.59
 -10  -1   1   11.88    0.59
   9   1  -1    6.55    0.39
  -9  -1   1    6.89    0.38
  -9  -1   1    7.18    0.36
   8   1  -1    2.20    0.21
  -8  -1   1    2.16    0.18
  -8  -1   1    2.02    0.20
   7   1  -1   -0.03    0.16
   7   1  -1    0.12    0.10
  -7  -1   1    0.20    0.09
  -7  -1   1    0.04    0.10
   6   1  -1   81.80    3.81
   6   1  -1   78.61    3.77
   6   1  -1   78.81    3.76
  -6  -1   1   82.49    3.75
  -6  -1   1   82.50    3.85
  -6  -1   1   80.90    3.73
   5   1  -1   29.91    1.56
  -5  -1   1   31.17    1.75
  -5  -1   1   31.04    1.52
   4   1  -1  100.59    4.71
  -4  -1   1  102.37    4.84
  -4  -1   1  100.63    4.69
   3   1  -1    3.95    0.26
   3   1  -1    3.45    0.33
  -3  -1   1    3.93    0.24
  -3  -1   1    4.18    0.32
   2   1  -1   40.43    2.01
   2   1  -1   45.88    2.03
   2   1  -1   40.73    2.07
  -2  -1   1   49.22    2.08
  -2  -1   1   44.57    2.01
  -2  -1   1   39.68    2.02
   1   1  -1    2.84    0.17
   1   1  -1    2.89    0.18
   1   1  -1    3.21    0.17
  -1  -1   1    2.76    0.17
  -1  -1   1    2.82    0.16
  -1  -1   1    3.39    0.19
   0   1  -1   46.97    2.14
   0   1  -1   45.43    2.14
  -1   1  -1   35.03    1.54
  -1   1  -1   30.95    1.48
  -1   1  -1   30.43    1.48
   1  -1   1   33.33    1.47
   1  -1   1   31.35    1.54
   1  -1   1   30.97    1.47
  -2   1  -1   15.58    0.79
  -2   1  -1   18.75    0.90
  -2   1  -1   17.61    0.79
   2  -1   1   15.23    0.88
   2  -1   1   16.26    0.79
   2  -1   1   15.17    0.78
  -3   1  -1   36.64    1.79
  -3   1  -1   37.05    1.64
  -3   1  -1   32.83    1.65
   3  -1   1   31.68    1.79
   3  -1   1   36.26    1.65
  -4   1  -1   72.14    3.42
  -4   1  -1   74.67    3.62
  -5   1  -1   24.33    1.23
  -5   1  -1   24.50    1.52
  -6   1  -1   30.20    1.59
  -6   1  -1   31.13    1.49
  -6   1  -1   31.47    1.50
   6  -1   1   31.61    1.50
   6  -1   1   31.60    1.56
   6  -1   1   31.30    1.52
  -7   1  -1   28.65    1.37
  -7   1  -1   29.37    1.38
   7  -1   1   29.41    1.39
   7  -1   1   27.93    1.45
   7  -1   1   27.85    1.40
  -8   1  -1   47.14    2.21
  -8   1  -1   47.34    2.22
   8  -1   1   46.49    2.28
   8  -1   1   47.48    2.22
  -9   1  -1    1.92    0.15
  -9   1  -1    1.61    0.17
   9  -1   1    2.00    0.18
 -10   1  -1   21.48    1.01
 -10   1  -1   21.38    1.00
  10   0  -1    1.15    0.12
 -10   0   1    0.89    0.11
 -10   0   1    1.16    0.12
   8   0  -1    3.95    0.29
  -8   0   1    4.02    0.26
  -8   0   1    3.94    0.28
   6   0  -1    1.19    0.19
   6   0  -1    1.36    0.38
   6   0  -1    1.63    0.30
  -6   0   1    1.10    0.18
  -6   0   1    1.49    0.20
  -6   0   1    0.94    0.27
   5   0  -1   12.35    0.84
  -5   0   1   13.55    0.71
  -5   0   1   13.12    0.91
   4   0  -1  149.22    6.88
  -4   0   1  152.40    7.02
  -4   0   1  145.80    6.86
   3   0  -1    5.10    0.30
   3   0  -1    4.65    0.38
  -3   0   1    5.55    0.38
  -3   0   1    4.47    0.32
  -3   0   1    5.14    0.28
   2   0  -1   38.06    1.74
   2   0  -1   34.76    1.73
   2   0  -1   36.23    1.80
  -2   0   1   39.95    1.80
  -2   0   1   37.54    1.73
  -2   0   1   36.68    1.75
   1   0  -1    1.51    0.11
   1   0  -1    1.53    0.15
  -1   0   1    1.65    0.15
  -1   0   1    1.46    0.11
  -1   0   1    1.46    0.10
   0   0  -1   42.67    1.85
   0   0  -1   38.83    1.85
   0   0   1   39.55    1.85
  -1   0  -1  133.32    5.75
  -1   0  -1  108.79    5.48
  -1   0  -1  124.59    5.52
   1   0   1  109.61    5.46
  -2   0  -1  122.68    5.55
  -2   0  -1  119.59    5.66
  -3   0  -1    0.13    0.14
  -3   0  -1    0.34    0.13
  -3   0  -1    0.14    0.07
   3   0   1    0.02    0.08
  -4   0  -1    0.90    0.14
  -4   0  -1    0.76    0.27
  -5   0  -1  102.88    4.75
  -5   0  -1  100.00    5.07
   5   0   1   99.74    4.68
   5   0   1  103.67    4.74
  -6   0  -1    0.81    0.33
  -6   0  -1    0.82    0.19
  -6   0  -1    0.77    0.18
   6   0   1    1.01    0.24
   6   0   1    1.04    0.18
   6   0   1    0.51    0.15
  -7   0  -1   17.40    0.89
  -7   0  -1   18.04    0.90
   7   0   1   17.54    0.93
   7   0   1   18.64    0.99
   7   0   1   18.49    0.91
  -8   0  -1    0.23    0.10
  -8   0  -1    0.39    0.13
   8   0   1    0.27    0.14
   8   0   1    0.13    0.09
  -9   0  -1    4.92    0.27
  -9   0  -1    4.57    0.28
   9   0   1    5.16    0.29
  10  -1  -1   10.48    0.52
 -10   1   1   10.29    0.51
 -10   1   1   10.51    0.53
   9  -1  -1    1.53    0.19
  -9   1   1    2.12    0.19
  -9   1   1    1.65    0.17
   8  -1  -1   16.40    0.84
  -8   1   1   16.64    0.82
  -8   1   1   16.71    0.84
   7  -1  -1   36.00    1.75
   7  -1  -1   35.11    1.69
  -7   1   1   36.42    1.67
  -7   1   1   35.98    1.68
  -7   1   1   32.87    1.83
   6  -1  -1   45.27    2.15
   6  -1  -1   45.49    2.20
  -6   1   1   46.09    2.14
  -6   1   1   45.03    2.13
  -6   1   1   45.55    2.22
   5  -1  -1    6.75    0.50
  -5   1   1    7.42    0.63
   4  -1  -1   14.28    0.74
  -4   1   1   13.39    0.84
   3  -1  -1  177.13    7.84
   3  -1  -1  156.50    7.95
  -3   1   1  172.74    7.94
  -3   1   1  166.61    7.85
  -3   1   1  181.03    7.83
   2  -1  -1    2.03    0.16
   2  -1  -1    2.12    0.23
   2  -1  -1    2.08    0.16
  -2   1   1    2.00    0.17
  -2   1   1    2.22    0.22
  -2   1   1    2.11    0.15
   1  -1  -1   54.68    2.40
   1  -1  -1   49.79    2.39
   1  -1  -1   51.60    2.48
  -1   1   1   53.16    2.39
  -1   1   1   50.06    2.40
   0  -1  -1   10.05    0.47
   0  -1  -1    8.81    0.46
   0   1   1    9.49    0.46
   0   1   1    9.37    0.47
  -1  -1  -1   33.72    1.42
  -1  -1  -1   28.22    1.41
   1   1   1   31.79    1.42
   1   1   1   27.04    1.42
  -2  -1  -1  105.67    4.65
  -2  -1  -1   87.24    4.52
  -2  -1  -1  102.33    4.52
   2   1   1   97.49    4.53
  -3  -1  -1   17.80    1.04
  -3  -1  -1   18.44    0.89
   3   1   1   16.88    0.91
  -4  -1  -1   35.66    1.73
  -4  -1  -1   35.46    1.96
  -5  -1  -1    0.14    0.15
  -5  -1  -1    0.20    0.13
  -5  -1  -1    0.27    0.12
   5   1   1    0.32    0.19
   5   1   1    0.20    0.10
   6   1   1   12.78    0.74
   6   1   1   13.86    0.71
  -7  -1  -1    7.44    0.43
  -7  -1  -1    6.99    0.40
   7   1   1    7.40    0.44
   7   1   1    6.81    0.49
   8   1   1   48.25    2.45
  -9  -1  -1   13.24    0.65
  -9  -1  -1   13.59    0.67
   9   1   1   13.75    0.66
  10  -2  -1   14.75    0.69
 -10   2   1   13.44    0.69
 -10   2   1   14.16    0.68
   9  -2  -1   30.91    1.42
  -9   2   1   28.28    1.42
  -9   2   1   29.81    1.41
   8  -2  -1   37.06    1.79
  -8   2   1   38.29    1.77
  -8   2   1   37.01    1.78
  -7   2   1    7.90    0.46
  -7   2   1    8.45    0.48
   6  -2  -1   77.46    3.60
   6  -2  -1   76.10    3.65
  -6   2   1   76.66    3.60
  -6   2   1   82.58    3.69
  -6   2   1   75.77    3.59
  -5   2   1    0.17    0.27
  -5   2   1    0.23    0.11
   4  -2  -1   50.49    2.41
  -4   2   1   51.94    2.57
  -4   2   1   49.49    2.39
   3  -2  -1   19.23    0.93
   3  -2  -1   17.43    1.07
  -3   2   1   18.95    0.91
  -3   2   1   19.49    1.05
  -3   2   1   17.31    0.96
   2  -2  -1   19.10    1.11
   2  -2  -1   21.93    1.00
  -2   2   1   19.22    1.01
  -2   2   1   21.57    0.99
   1  -2  -1  275.25   12.51
   1  -2  -1  229.48   11.97
   1  -2  -1  291.09   12.17
  -1   2   1  236.04   11.98
  -1   2   1  279.57   12.08
   0  -2  -1   63.35    3.22
   0  -2  -1   78.20    3.22
   0   2   1   63.77    3.22
   0   2   1   72.76    3.22
  -1  -2  -1   88.58    4.71
  -1  -2  -1  109.38    4.71
   1   2   1  108.72    4.72
  -2  -2  -1    3.32    0.23
  -2  -2  -1    3.29    0.34
   2   2   1    2.94    0.26
  -3  -2  -1  101.50    4.90
  -3  -2  -1  100.92    4.71
   3   2   1  101.76    4.75
  -4  -2  -1    8.19    0.81
  -4  -2  -1    7.35    0.56
  -4  -2  -1    8.11    0.50
   4   2   1    7.16    0.44
  -5  -2  -1   62.37    3.04
  -5  -2  -1   66.64    2.91
  -5  -2  -1   64.22    2.92
   5   2   1   61.58    2.98
   5   2   1   63.18    2.93
   5   2   1   57.09    2.93
  -6  -2  -1   14.04    0.71
  -6  -2  -1   13.64    0.73
   6   2   1   14.02    0.80
   6   2   1   14.57    0.74
  -7  -2  -1    2.85    0.23
  -7  -2  -1    2.71    0.22
   7   2   1    2.79    0.30
   7   2   1    2.96    0.24
  -8  -2  -1   16.18    0.77
  -8  -2  -1   15.06    0.78
   8   2   1   16.50    0.79
   9   2   1    0.05    0.05
  10  -3  -1    4.54    0.33
  10  -3  -1    5.35    0.28
 -10   3   1    5.19    0.29
 -10   3   1    5.14    0.28
  -9   3   1   30.31    1.51
   8  -3  -1    6.52    0.39
  -8   3   1    6.73    0.39
  -8   3   1    6.35    0.38
   7  -3  -1   47.78    2.35
   7  -3  -1   50.21    2.32
  -7   3   1   49.38    2.33
  -7   3   1   49.89    2.31
   6  -3  -1    0.15    0.10
   6  -3  -1    0.19    0.14
  -6   3   1    0.39    0.19
  -6   3   1    0.16    0.11
  -6   3   1   -0.01    0.10
  -5   3   1   29.97    1.80
  -5   3   1   32.01    1.67
   4  -3  -1    7.91    0.48
  -4   3   1    6.44    0.57
  -4   3   1    6.28    0.41
   3  -3  -1   56.49    3.19
   3  -3  -1   65.36    2.99
  -3   3   1   68.95    2.98
   2  -3  -1   28.99    1.69
   2  -3  -1   32.81    1.53
  -2   3   1   33.66    1.53
   1  -3  -1    0.45    0.26
   1  -3  -1    0.37    0.11
  -1   3   1    0.48    0.10
   0  -3  -1   43.53    2.06
   0   3   1   43.70    2.07
  -1  -3  -1   11.35    0.72
  -1  -3  -1   11.28    0.62
   1   3   1   12.22    0.63
  -2  -3  -1   86.25    3.87
  -2  -3  -1   78.73    4.09
   2   3   1   82.70    3.89
  -3  -3  -1    3.40    0.32
  -3  -3  -1    3.81    0.54
  -4  -3  -1    9.05    0.63
  -4  -3  -1    8.47    0.48
  -4  -3  -1    8.50    0.49
   4   3   1    8.91    0.62
   4   3   1    9.40    0.58
   4   3   1    8.60    0.51
  -5  -3  -1   15.89    0.78
  -5  -3  -1   15.66    0.80
   5   3   1   15.21    0.81
  -6  -3  -1   12.42    0.62
  -6  -3  -1   12.21    0.64
   6   3   1   11.81    0.72
   6   3   1   11.92    0.65
  -7  -3  -1   43.95    2.08
  -8  -3  -1    3.50    0.22
  -8  -3  -1    4.38    0.24
   8   3   1    4.03    0.24
  10  -4  -1    8.74    0.54
  10  -4  -1    9.39    0.48
 -10   4   1   10.16    0.48
 -10   4   1   10.22    0.49
   9  -4  -1    0.05    0.06
  -9   4   1   -0.06    0.06
   8  -4  -1   42.63    2.10
   8  -4  -1   45.07    2.09
  -8   4   1   43.13    2.08
  -8   4   1   46.10    2.09
   7  -4  -1   16.31    0.82
   7  -4  -1   16.13    0.85
  -7   4   1   15.99    0.81
  -7   4   1   16.20    0.82
   6  -4  -1   74.84    3.45
   6  -4  -1   76.18    3.43
  -6   4   1   73.62    3.43
  -6   4   1   72.22    3.41
  -6   4   1   71.69    3.54
   5  -4  -1   14.29    0.74
   5  -4  -1   14.15    0.71
  -5   4   1   13.48    0.78
  -5   4   1   13.43    0.70
  -5   4   1   13.11    0.70
  -4   4   1   25.72    1.30
   3  -4  -1   23.84    1.24
  -3   4   1   24.90    1.22
   2  -4  -1   22.99    1.26
   2  -4  -1   20.12    1.40
  -2   4   1   25.63    1.16
   1  -4  -1   84.60    4.75
   1  -4  -1  107.92    4.55
  -1   4   1  100.17    4.55
   0  -4  -1    2.63    0.59
   0  -4  -1    2.69    0.25
   0   4   1    2.59    0.25
  -1  -4  -1   15.25    0.82
   1   4   1   14.93    0.84
  -2  -4  -1   22.82    1.14
  -2  -4  -1   22.80    1.22
  -2  -4  -1   24.02    1.13
   2   4   1   24.31    1.29
   2   4   1   23.27    1.16
  -3  -4  -1   53.52    2.63
  -3  -4  -1   57.33    2.62
  -3  -4  -1   58.95    2.61
  -3  -4  -1   55.75    2.75
   3   4   1   55.15    2.63
   3   4   1   55.41    2.64
  -4  -4  -1   16.62    0.90
  -4  -4  -1   17.90    0.86
  -4  -4  -1   17.38    0.88
   4   4   1   17.70    0.89
  -5  -4  -1    6.33    0.47
  -5  -4  -1    7.69    0.40
  -5  -4  -1    7.21    0.43
   5   4   1    7.23    0.55
   5   4   1    7.45    0.44
  -6  -4  -1    1.20    0.17
  -6  -4  -1    1.48    0.18
   6   4   1    1.51    0.19
  -7  -4  -1    0.39    0.12
  -7  -4  -1    0.44    0.11
   7   4   1    0.53    0.12
  -8  -4  -1   35.07    1.64
   8   4   1   35.87    1.64
  10  -5  -1    0.10    0.06
 -10   5   1   -0.06    0.05
 -10   5   1    0.03    0.08
   9  -5  -1   35.87    1.78
   9  -5  -1   36.65    1.75
  -9   5   1   38.60    1.77
  -9   5   1   39.21    1.76
   8  -5  -1    0.59    0.14
   8  -5  -1    0.44    0.12
  -8   5   1    0.57    0.14
  -8   5   1    0.52    0.14
   7  -5  -1    1.07    0.23
   7  -5  -1    1.55    0.18
  -7   5   1    1.08    0.17
  -7   5   1    1.14    0.18
   6  -5  -1   12.21    0.64
   6  -5  -1   12.23    0.69
  -6   5   1   12.62    0.65
   5  -5  -1   19.22    0.94
   5  -5  -1   18.65    0.98
  -5   5   1   18.58    0.93
  -5   5   1   18.71    1.09
  -5   5   1   19.24    0.95
   4  -5  -1   45.89    2.29
   4  -5  -1   49.11    2.26
  -4   5   1   51.09    2.37
  -4   5   1   47.57    2.26
  -4   5   1   47.37    2.26
   3  -5  -1    0.39    0.15
   3  -5  -1    0.81    0.16
  -3   5   1    0.53    0.14
  -3   5   1    0.79    0.19
  -3   5   1    0.87    0.22
   2  -5  -1    5.61    0.47
   2  -5  -1    5.70    0.45
  -2   5   1    5.72    0.42
  -1   5   1    8.79    0.57
   0  -5  -1   90.29    4.05
   0  -5  -1   84.86    4.04
   0   5   1   84.85    4.05
   0   5   1   90.40    4.17
  -1  -5  -1    3.90    0.31
  -1  -5  -1    4.05    0.29
  -1  -5  -1    4.10    0.28
   1   5   1    3.74    0.31
   1   5   1    2.47    0.71
   1   5   1    3.80    0.30
  -2  -5  -1    7.92    0.43
  -2  -5  -1    7.82    0.45
  -2  -5  -1    7.46    0.47
   2   5   1    7.78    0.48
   2   5   1    7.87    0.48
  -3  -5  -1    1.14    0.19
  -3  -5  -1    0.95    0.20
  -3  -5  -1    1.37    0.25
   3   5   1    1.22    0.22
   3   5   1    1.28    0.25
  -4  -5  -1    0.28    0.09
  -4  -5  -1    0.77    0.22
  -4  -5  -1    0.46    0.17
   4   5   1    0.14    0.09
   4   5   1    0.28    0.16
  -5  -5  -1   55.98    2.48
  -5  -5  -1   53.80    2.51
  -5  -5  -1   49.75    2.62
   5   5   1   54.25    2.52
  -6  -5  -1    0.75    0.13
  -6  -5  -1    0.98    0.25
   6   5   1    0.76    0.14
  -7  -5  -1    5.09    0.29
   7   5   1    4.74    0.27
   9  -6  -1    5.03    0.27
   9  -6  -1    5.41    0.31
  -9   6   1    5.21    0.28
  -9   6   1    5.31    0.29
   8  -6  -1   42.44    2.00
   8  -6  -1   42.60    2.04
  -8   6   1   43.37    2.02
  -8   6   1   43.46    2.01
   7  -6  -1   37.69    1.81
   7  -6  -1   36.17    1.84
  -7   6   1   39.97    1.81
  -7   6   1   39.51    1.82
   6  -6  -1    0.10    0.10
   6  -6  -1    0.04    0.07
  -6   6   1    0.28    0.10
  -6   6   1    0.08    0.09
   5  -6  -1    5.72    0.35
   5  -6  -1    5.43    0.42
  -5   6   1    6.02    0.37
  -5   6   1    5.81    0.36
  -4   6   1    1.74    0.21
  -4   6   1    1.32    0.30
   3  -6  -1   96.15    4.38
   3  -6  -1   93.24    4.33
   3  -6  -1   94.38    4.34
  -3   6   1   95.42    4.34
  -3   6   1   90.04    4.46
  -3   6   1   93.10    4.33
   2  -6  -1    2.62    0.23
   2  -6  -1    2.61    0.29
   2  -6  -1    2.46    0.32
  -2   6   1    3.39    0.47
  -2   6   1    2.96    0.25
   1  -6  -1   15.86    0.81
   1  -6  -1   16.53    0.81
  -1   6   1   15.96    0.81
  -1   6   1   16.12    1.02
  -1   6   1   15.50    0.85
   0  -6  -1    7.75    0.45
   0  -6  -1    7.98    0.46
   0   6   1    7.77    0.50
   0   6   1    7.89    0.46
  -1  -6  -1   16.12    0.85
  -1  -6  -1   17.62    0.85
   1   6   1   16.28    0.86
  -2  -6  -1   54.13    2.56
  -2  -6  -1   55.72    2.59
  -2  -6  -1   55.16    2.60
   2   6   1   55.68    2.61
   2   6   1   55.79    2.61
  -3  -6  -1    0.38    0.15
  -3  -6  -1    0.45    0.17
  -3  -6  -1    0.29    0.11
   3   6   1    0.81    0.20
   3   6   1    0.61    0.21
  -4  -6  -1    0.09    0.15
  -4  -6  -1    0.13    0.09
   4   6   1    0.03    0.09
  -5  -6  -1    8.39    0.49
  -5  -6  -1    9.37    0.47
   5   6   1    8.76    0.48
  -6  -6  -1   30.51    1.50
  -6  -6  -1   33.86    1.52
   6   6   1   31.42    1.50
   9  -7  -1   -0.06    0.04
  -9   7   1   -0.05    0.05
  -9   7   1    0.03    0.05
   8  -7  -1    1.38    0.13
   8  -7  -1    1.56    0.15
   8  -7  -1    1.84    0.18
  -8   7   1    1.65    0.14
  -8   7   1    1.76    0.14
   7  -7  -1   33.73    1.63
   7  -7  -1   33.75    1.62
   7  -7  -1   34.22    1.60
  -7   7   1   34.48    1.60
  -7   7   1   33.62    1.61
   6  -7  -1   29.67    1.44
   6  -7  -1   29.26    1.47
   6  -7  -1   30.26    1.42
  -6   7   1   30.20    1.44
  -6   7   1   30.17    1.43
   5  -7  -1    0.12    0.08
   5  -7  -1    0.15    0.10
   5  -7  -1    0.01    0.07
  -5   7   1   -0.03    0.10
  -5   7   1    0.00    0.09
   4  -7  -1    6.32    0.42
   4  -7  -1    6.16    0.37
   4  -7  -1    6.15    0.38
  -4   7   1    6.30    0.38
  -4   7   1    6.23    0.38
   3  -7  -1    0.66    0.14
   3  -7  -1    0.72    0.21
  -3   7   1    0.67    0.17
   2  -7  -1   55.58    2.60
  -2   7   1   55.75    2.61
   1  -7  -1   39.65    1.89
   1  -7  -1   40.59    1.90
  -1   7   1   42.07    1.91
  -1   7   1   37.68    1.91
   0  -7  -1    0.54    0.16
   0  -7  -1    0.69    0.21
   0   7   1    0.45    0.13
   0   7   1    0.47    0.17
  -1  -7  -1    1.18    0.21
  -1  -7  -1    0.96    0.18
   1   7   1    0.97    0.24
   1   7   1    1.35    0.21
  -2  -7  -1    1.53    0.20
  -2  -7  -1    1.94    0.22
   2   7   1    1.85    0.22
   2   7   1    2.06    0.23
  -3  -7  -1   33.24    1.55
  -3  -7  -1   32.65    1.53
   3   7   1   33.11    1.56
   3   7   1   30.53    1.54
  -4  -7  -1   12.16    0.59
  -4  -7  -1   11.70    0.60
   4   7   1   11.66    0.60
   4   7   1   11.20    0.60
  -5  -7  -1    2.20    0.18
  -5  -7  -1    1.98    0.16
   8  -8  -1    8.54    0.47
   7  -8  -1    3.14    0.18
   7  -8  -1    2.84    0.20
  -7   8   1    2.93    0.18
   6  -8  -1    0.04    0.06
   6  -8  -1    0.11    0.05
  -6   8   1    0.11    0.06
   5  -8  -1   39.71    1.87
   4  -8  -1   11.08    0.58
  -4   8   1   11.03    0.58
  -4   8   1   11.48    0.59
   3  -8  -1   19.34    0.93
  -3   8   1   18.56    0.94
   2  -8  -1    0.61    0.13
  -2   8   1    0.50    0.16
   1  -8  -1    7.31    0.41
  -1   8   1    6.78    0.47
  -1   8   1    7.50    0.43
   0  -8  -1   55.01    2.57
   0   8   1   54.83    2.58
   1   8   1    0.02    0.09
  -2  -8  -1   22.38    1.12
  -2  -8  -1   25.08    1.14
   2   8   1   23.89    1.14
   2   8   1   23.09    1.15
  -3  -8  -1   -0.09    0.06
   3   8   1    0.04    0.07
   3   8   1    0.04    0.16
  -4  -8  -1   11.18    0.56
   4   8   1   11.73    0.56
   7  -9  -1    1.35    0.12
  -7   9   1    1.58    0.11
   6  -9  -1    5.87    0.29
   6  -9  -1    5.36    0.30
  -6   9   1    5.48    0.30
   5  -9  -1    0.17    0.05
  -5   9   1    0.10    0.06
   4  -9  -1    7.06    0.37
  -4   9   1    6.95    0.38
   3  -9  -1   31.86    1.50
  -3   9   1   32.02    1.52
   2  -9  -1    3.93    0.24
  -2   9   1    3.72    0.25
   1  -9  -1    3.24    0.21
  -1   9   1    3.18    0.23
   0  -9  -1    0.43    0.10
   0   9   1    0.56    0.12
   0   9   1    0.35    0.18
  -1  -9  -1   23.49    1.10
   1   9   1   22.43    1.11
   1   9   1   23.69    1.10
  -2  -9  -1   25.76    1.18
   2   9   1   24.79    1.19
   4 -10  -1    5.87    0.29
  -4  10   1    5.99    0.31
   3 -10  -1    1.19    0.10
  -3  10   1    0.98    0.17
   2 -10  -1   20.04    1.00
  -2  10   1   22.53    1.02
   1 -10  -1    0.29    0.08
  -1  10   1    0.24    0.08
   1  11  -2   10.85    0.52
  -1 -11   2   10.60    0.52
   0  11  -2    1.01    0.13
   0 -11   2    0.85    0.12
  -1  11  -2    0.45    0.16
   1 -11   2    0.40    0.16
  -2  11  -2    4.46    0.31
  -3  11  -2    2.27    0.17
  -4  11  -2    3.45    0.23
   3  10  -2    0.55    0.16
  -3 -10   2    0.31    0.11
   2  10  -2   15.78    0.77
  -2 -10   2   15.43    0.75
   1  10  -2    3.05    0.22
  -1 -10   2    2.82    0.19
   0  10  -2   35.02    1.63
   0 -10   2   33.69    1.60
  -1  10  -2    0.46    0.14
   1 -10   2    0.24    0.06
   1 -10   2    0.30    0.09
  -2  10  -2    0.15    0.08
   2 -10   2    0.11    0.06
   2 -10   2   -0.05    0.13
   2 -10   2    0.06    0.08
  -3  10  -2    8.92    0.46
   3 -10   2    8.29    0.46
   4 -10   2    0.96    0.13
   5 -10   2   22.02    1.05
   6 -10   2    0.14    0.06
   5   9  -2   11.96    0.59
  -5  -9   2   12.64    0.59
   4   9  -2    5.16    0.30
  -4  -9   2    4.84    0.29
  -4  -9   2    4.96    0.28
   3   9  -2   15.45    0.78
  -3  -9   2   15.48    0.76
   1   9  -2    1.94    0.20
  -1  -9   2    2.22    0.19
   0   9  -2   14.51    0.77
   0  -9   2   15.92    0.76
  -1   9  -2    1.91    0.21
   1  -9   2    2.15    0.23
   1  -9   2    1.84    0.18
  -2   9  -2   33.58    1.58
   2  -9   2   33.55    1.56
   2  -9   2   32.11    1.58
  -3   9  -2    0.19    0.10
  -3   9  -2    0.45    0.16
   3  -9   2    0.07    0.06
   3  -9   2    0.21    0.08
   3  -9   2    0.05    0.10
  -4   9  -2    0.86    0.18
   4  -9   2    1.18    0.24
   4  -9   2    0.86    0.13
   4  -9   2    1.11    0.15
  -5   9  -2    5.38    0.34
  -5   9  -2    5.75    0.33
   5  -9   2    5.29    0.32
   5  -9   2    5.52    0.37
  -6   9  -2   19.59    1.03
  -6   9  -2   22.19    1.04
   6  -9   2   22.06    1.07
   6  -9   2   22.77    1.05
  -7   9  -2    8.40    0.43
   7  -9   2    8.41    0.45
   7  -9   2    8.67    0.44
   6   8  -2   24.20    1.16
   6   8  -2   25.23    1.15
  -6  -8   2   23.95    1.17
   5   8  -2    0.06    0.08
   5   8  -2   -0.16    0.11
  -5  -8   2   -0.03    0.07
  -5  -8   2    0.00    0.06
   4   8  -2    0.06    0.20
   3   8  -2    6.15    0.39
  -3  -8   2    6.13    0.37
   2   8  -2   43.59    2.10
  -2  -8   2   44.74    2.09
   1   8  -2   27.06    1.34
  -1  -8   2   27.97    1.33
   0   8  -2    0.25    0.11
   0  -8   2    0.23    0.11
   0  -8   2    0.16    0.07
  -1   8  -2   13.69    0.73
  -1   8  -2   13.94    0.73
   1  -8   2   14.81    0.70
   1  -8   2   13.86    0.79
   1  -8   2   13.56    0.73
  -2   8  -2    0.07    0.12
  -2   8  -2    0.17    0.11
   2  -8   2    0.24    0.14
   2  -8   2    0.11    0.07
   2  -8   2    0.17    0.07
  -3   8  -2   92.72    4.32
   3  -8   2   97.82    4.33
   3  -8   2   93.09    4.29
   3  -8   2   90.00    4.36
  -4   8  -2   32.61    1.56
  -4   8  -2   31.59    1.56
   4  -8   2   31.73    1.53
   4  -8   2   34.00    1.61
   4  -8   2   33.29    1.57
  -5   8  -2    0.35    0.12
  -5   8  -2    1.07    0.19
   5  -8   2    0.62    0.20
   5  -8   2    0.64    0.14
  -6   8  -2    1.10    0.21
  -6   8  -2    1.32    0.19
   6  -8   2    1.27    0.27
  -7   8  -2   18.79    0.85
  -7   8  -2   15.84    0.85
   7  -8   2   17.60    0.88
   7  -8   2   17.67    0.86
  -8   8  -2   22.53    1.09
   8  -8   2   22.82    1.10
   8  -8   2   23.57    1.10
   7   7  -2    5.61    0.35
   7   7  -2    5.19    0.30
   6   7  -2    2.69    0.24
   6   7  -2    2.70    0.22
  -6  -7   2    3.15    0.22
   5   7  -2   56.22    2.48
   5   7  -2   45.27    2.50
  -5  -7   2   59.84    2.47
  -5  -7   2   48.13    2.44
   4   7  -2   10.34    0.56
   4   7  -2    9.27    0.58
  -4  -7   2   10.19    0.54
  -4  -7   2    9.44    0.57
   3   7  -2    6.56    0.42
  -3  -7   2    6.47    0.39
   2   7  -2   19.49    0.99
  -2  -7   2   19.13    0.96
   1   7  -2    9.31    0.53
   1   7  -2    9.19    0.71
  -1  -7   2    9.64    0.50
   0   7  -2   59.23    2.87
   0   7  -2   58.11    2.75
   0  -7   2   58.80    2.80
   0  -7   2   58.04    2.75
   0  -7   2   59.73    2.73
  -1   7  -2    4.95    0.33
  -1   7  -2    4.38    0.41
  -1   7  -2    4.25    0.37
   1  -7   2    4.53    0.32
   1  -7   2    4.41    0.28
   1  -7   2    3.34    0.44
  -2   7  -2    1.21    0.28
  -2   7  -2    1.11    0.31
   2  -7   2    1.24    0.16
   2  -7   2    1.14    0.19
   2  -7   2    1.28    0.31
  -3   7  -2    9.13    0.56
   3  -7   2   10.03    0.51
   3  -7   2   10.29    0.54
   3  -7   2    9.88    0.59
   4  -7   2   48.63    2.24
   4  -7   2   45.64    2.20
   4  -7   2   47.79    2.26
  -5   7  -2   32.64    1.56
  -5   7  -2   31.61    1.56
   5  -7   2   33.65    1.57
   5  -7   2   31.79    1.52
   5  -7   2   33.28    1.59
  -6   7  -2    6.32    0.40
  -6   7  -2    6.14    0.40
   6  -7   2    6.54    0.39
   6  -7   2    6.93    0.42
  -7   7  -2    0.93    0.21
  -7   7  -2    0.91    0.17
   7  -7   2    0.80    0.21
  -8   7  -2    1.19    0.15
   8  -7   2    1.63    0.16
   8  -7   2    1.65    0.17
  -9   7  -2   38.61    1.72
   9  -7   2   35.68    1.73
   8   6  -2   28.25    1.39
  -8  -6   2   31.14    1.39
   7   6  -2    1.85    0.20
   7   6  -2    2.29    0.19
  -7  -6   2    2.12    0.19
  -7  -6   2    2.07    0.18
   6   6  -2    0.09    0.11
   6   6  -2   -0.01    0.11
  -6  -6   2    0.45    0.15
   5   6  -2   12.79    0.71
   5   6  -2   13.38    0.71
  -5  -6   2   13.47    0.69
  -5  -6   2   12.79    0.68
   4   6  -2   53.45    2.45
   4   6  -2   49.74    2.40
  -4  -6   2   50.83    2.39
  -4  -6   2   48.55    2.37
   3   6  -2  130.88    6.09
   3   6  -2  133.07    6.27
  -3  -6   2  133.61    6.08
  -3  -6   2  130.49    6.07
   2   6  -2    0.10    0.13
   2   6  -2    0.01    0.19
  -2  -6   2    0.13    0.08
   1   6  -2    7.54    0.51
  -1  -6   2    7.13    0.41
   0   6  -2    0.98    0.20
  -1   6  -2   78.82    3.70
  -2   6  -2   35.17    1.69
   2  -6   2   36.27    1.81
   2  -6   2   33.13    1.66
  -3   6  -2   17.90    0.90
   3  -6   2   16.47    0.83
   3  -6   2   16.83    0.86
   3  -6   2   16.80    0.88
  -4   6  -2    4.57    0.37
   4  -6   2    3.85    0.32
   4  -6   2    4.02    0.29
   4  -6   2    3.85    0.27
   5  -6   2   10.58    0.60
   5  -6   2   10.28    0.62
   5  -6   2   10.39    0.57
  -6   6  -2   63.11    2.92
   6  -6   2   65.55    2.96
   6  -6   2   67.88    2.94
   6  -6   2   53.99    2.93
  -7   6  -2    3.89    0.30
  -7   6  -2    4.48    0.29
   7  -6   2    4.38    0.31
   7  -6   2    3.79    0.29
  -8   6  -2   11.45    0.56
  -8   6  -2    9.82    0.57
   8  -6   2   11.26    0.57
   8  -6   2   11.39    0.58
  -9   6  -2    3.31    0.21
   9  -6   2    3.56    0.28
   8   5  -2    5.10    0.30
  -8  -5   2    4.59    0.30
  -8  -5   2    5.10    0.28
   6   5  -2   91.12    4.37
   6   5  -2   94.90    4.37
  -6  -5   2   94.35    4.36
  -6  -5   2   95.49    4.35
   5   5  -2    3.57    0.36
   5   5  -2    3.81    0.32
  -5  -5   2    3.75    0.29
  -5  -5   2    4.07    0.30
   4   5  -2    1.99    0.30
   4   5  -2    1.91    0.53
   4   5  -2    1.55    0.25
  -4  -5   2    2.45    0.25
  -4  -5   2    1.82    0.20
   3   5  -2    0.24    0.18
   3   5  -2    0.09    0.13
  -3  -5   2    0.00    0.10
   2   5  -2  153.58    7.13
   1   5  -2   51.25    2.40
  -1  -5   2   49.54    2.69
   0   5  -2   18.46    0.94
   0  -5   2   18.74    1.21
  -1   5  -2    0.05    0.06
   1  -5   2   -0.01    0.11
  -2   5  -2    8.52    0.48
   2  -5   2    9.23    0.79
  -3   5  -2  146.31    6.81
  -4   5  -2    3.85    0.29
   4  -5   2    3.63    0.29
  -5   5  -2    4.18    0.38
   5  -5   2    4.56    0.29
   5  -5   2    4.38    0.33
   6  -5   2   12.70    0.66
   6  -5   2   11.81    0.64
   6  -5   2   11.59    0.61
  -7   5  -2   22.22    1.10
  -7   5  -2   21.73    1.09
   7  -5   2   23.32    1.10
   7  -5   2   22.74    1.11
   7  -5   2   21.36    1.17
  -8   5  -2   27.11    1.27
  -8   5  -2   26.06    1.29
   8  -5   2   27.35    1.29
   8  -5   2   25.84    1.28
  -9   5  -2   18.44    1.02
  -9   5  -2   23.09    1.02
   9  -5   2   22.58    1.03
   9   4  -2    7.02    0.37
  -9  -4   2    7.16    0.36
  -9  -4   2    6.79    0.39
   8   4  -2   15.39    0.77
   8   4  -2   14.96    0.77
  -8  -4   2   15.42    0.75
  -8  -4   2   14.67    0.76
   7   4  -2    0.25    0.13
  -7  -4   2    0.08    0.10
  -7  -4   2    0.34    0.11
   6   4  -2   22.91    1.16
   6   4  -2   22.90    1.15
  -6  -4   2   22.90    1.13
  -6  -4   2   22.98    1.10
  -6  -4   2   23.70    1.15
   5   4  -2  119.77    5.70
   5   4  -2  122.84    5.71
  -5  -4   2  125.24    5.68
  -5  -4   2  124.13    5.66
  -5  -4   2  125.25    5.69
   4   4  -2    0.05    0.19
   4   4  -2   -0.05    0.14
  -4  -4   2    0.51    0.18
   3   4  -2    3.05    0.28
  -3  -4   2    2.78    0.30
  -3  -4   2    2.69    0.35
   2   4  -2   29.18    1.39
  -2  -4   2   27.25    1.36
   1   4  -2  126.27    5.41
   1   4  -2  102.41    5.40
  -1  -4   2  122.67    5.67
   0   4  -2  106.60    5.29
   0   4  -2  127.72    5.30
   0  -4   2  105.65    5.27
   0  -4   2  120.11    5.57
  -1   4  -2   18.69    0.87
  -1   4  -2   16.53    0.88
   1  -4   2   19.04    1.22
  -2   4  -2    6.92    0.35
  -2   4  -2    5.84    0.37
  -2   4  -2    6.10    0.43
   2  -4   2    6.74    0.61
  -3   4  -2    1.63    0.24
  -3   4  -2    1.69    0.15
  -3   4  -2    1.25    0.28
   3  -4   2    1.85    0.39
  -4   4  -2   75.88    3.94
  -4   4  -2   82.99    3.71
  -5   4  -2    5.68    0.38
   5  -4   2    4.15    0.46
   5  -4   2    4.91    0.36
   5  -4   2    5.06    0.33
   6  -4   2    6.78    0.49
   6  -4   2    6.76    0.39
   6  -4   2    5.45    0.50
  -7   4  -2    1.11    0.23
  -7   4  -2    0.74    0.20
   7  -4   2    0.90    0.25
   7  -4   2    1.10    0.20
   7  -4   2    0.97    0.27
   7  -4   2    0.94    0.20
  -8   4  -2    3.56    0.27
   8  -4   2    3.01    0.38
  -9   4  -2   41.21    1.84
  -9   4  -2   37.05    1.84
   9  -4   2   39.84    1.84
  10   3  -2    3.22    0.19
 -10  -3   2    3.42    0.18
   9   3  -2   11.34    0.61
  -9  -3   2   11.48    0.62
  -9  -3   2   12.98    0.60
   8   3  -2   73.66    3.41
  -8  -3   2   74.16    3.41
  -8  -3   2   71.55    3.39
   7   3  -2    2.39    0.26
   7   3  -2    2.66    0.25
  -7  -3   2    2.42    0.23
  -7  -3   2    2.61    0.27
  -7  -3   2    2.27    0.20
   6   3  -2   23.19    1.16
   6   3  -2   23.24    1.16
  -6  -3   2   23.29    1.12
  -6  -3   2   23.32    1.14
  -6  -3   2   23.35    1.16
   5   3  -2    0.57    0.16
   5   3  -2    0.52    0.24
   5   3  -2    0.57    0.15
  -5  -3   2    0.75    0.19
  -5  -3   2    0.52    0.21
  -5  -3   2    0.50    0.48
  -5  -3   2    0.40    0.12
  -5  -3   2    0.48    0.19
   4   3  -2  137.32    6.27
  -4  -3   2  132.67    6.36
  -4  -3   2  133.78    6.23
   3   3  -2   36.14    1.71
  -3  -3   2   35.87    1.69
  -3  -3   2   33.77    1.75
   2   3  -2   80.83    3.44
   2   3  -2   68.78    3.43
  -2  -3   2   75.00    3.44
  -2  -3   2   71.06    3.42
   1   3  -2    2.96    0.18
   1   3  -2    2.72    0.18
  -1  -3   2    2.62    0.17
   0   3  -2   -0.03    0.03
   0   3  -2   -0.06    0.03
   0  -3   2   -0.02    0.03
  -1   3  -2  230.16   10.80
  -1   3  -2  216.44   10.61
  -1   3  -2  245.30   10.64
  -2   3  -2    6.70    0.37
  -2   3  -2    6.95    0.46
  -2   3  -2    7.37    0.36
  -3   3  -2   91.39    4.05
  -3   3  -2   88.23    4.22
  -3   3  -2   84.09    4.07
  -4   3  -2   -0.11    0.25
  -4   3  -2    0.13    0.07
  -5   3  -2   33.96    1.59
   5  -3   2   32.69    1.60
   5  -3   2   31.75    1.53
   5  -3   2   30.90    1.56
   6  -3   2  102.53    4.58
   6  -3   2   98.68    4.61
   6  -3   2   97.04    4.65
  -7   3  -2   22.01    1.08
  -7   3  -2   22.36    1.10
   7  -3   2   21.56    1.11
   7  -3   2   22.57    1.08
   7  -3   2   22.51    1.16
  -8   3  -2   22.62    1.05
   8  -3   2   21.13    1.06
   8  -3   2   18.66    1.13
   8  -3   2   23.46    1.13
  -9   3  -2    2.96    0.22
  -9   3  -2    3.00    0.19
   9  -3   2    2.49    0.25
  10   2  -2    9.34    0.45
 -10  -2   2    8.55    0.44
   9   2  -2    3.45    0.24
  -9  -2   2    3.11    0.22
  -9  -2   2    3.63    0.23
  -9  -2   2    3.51    0.30
   8   2  -2    1.04    0.29
   8   2  -2    1.17    0.18
  -8  -2   2    1.23    0.24
  -8  -2   2    1.00    0.16
  -8  -2   2    1.31    0.16
   7   2  -2   95.46    4.39
   7   2  -2   93.83    4.39
  -7  -2   2   94.11    4.37
   6   2  -2    1.58    0.21
   6   2  -2    1.52    0.25
  -6  -2   2    0.85    0.36
  -6  -2   2    1.18    0.19
  -6  -2   2    1.46    0.24
   5   2  -2   40.77    2.08
  -5  -2   2   41.91    2.04
  -5  -2   2   43.24    2.27
   4   2  -2    9.35    0.54
  -4  -2   2    8.94    0.52
  -4  -2   2    9.45    0.64
   3   2  -2   11.74    0.75
   3   2  -2   14.28    0.70
  -3  -2   2   12.88    0.67
  -3  -2   2   14.66    0.77
   2   2  -2   99.92    4.94
   2   2  -2  116.24    4.95
   2   2  -2  104.61    4.98
  -2  -2   2  114.10    4.99
  -2  -2   2  102.62    4.93
   1   2  -2   28.55    1.23
   1   2  -2   25.71    1.24
   1   2  -2   25.32    1.22
  -1  -2   2   24.14    1.22
  -1  -2   2   26.10    1.22
   0   2  -2  188.92    8.21
   0   2  -2  168.46    8.18
  -1   2  -2   14.63    0.69
  -1   2  -2   14.14    0.69
  -1   2  -2   15.25    0.78
  -2   2  -2  163.62    6.93
  -2   2  -2  134.47    6.85
  -2   2  -2  151.99    6.98
  -3   2  -2   22.61    1.17
  -3   2  -2   25.19    1.16
  -3   2  -2   24.99    1.33
  -4   2  -2  113.72    5.31
  -4   2  -2  116.44    5.57
  -5   2  -2   14.55    0.77
   5  -2   2   13.87    0.72
   5  -2   2   13.63    0.75
   5  -2   2   14.26    0.79
  -6   2  -2   11.35    0.64
  -6   2  -2   11.21    0.63
   6  -2   2   12.48    0.63
   6  -2   2   11.30    0.64
   6  -2   2   12.09    0.68
  -7   2  -2   30.33    1.50
  -7   2  -2   32.25    1.52
   7  -2   2   30.69    1.53
   7  -2   2   32.03    1.51
   7  -2   2   32.58    1.58
  -8   2  -2    0.54    0.14
   8  -2   2    0.23    0.16
  -9   2  -2   57.91    2.69
  -9   2  -2   58.47    2.70
  10   1  -2   29.13    1.39
 -10  -1   2   29.75    1.38
  -9  -1   2    0.08    0.09
  -9  -1   2    0.18    0.13
   8   1  -2   22.98    1.16
   8   1  -2   23.69    1.18
  -8  -1   2   21.83    1.16
  -8  -1   2   24.24    1.15
  -8  -1   2   23.58    1.12
   7   1  -2    1.14    0.26
  -7  -1   2    0.99    0.25
   6   1  -2   26.32    1.43
   6   1  -2   29.77    1.43
   6   1  -2   31.16    1.50
   6   1  -2   28.63    1.44
  -6  -1   2   31.20    1.53
  -6  -1   2   29.64    1.41
  -6  -1   2   30.26    1.40
   5   1  -2   33.43    1.72
  -5  -1   2   33.74    1.68
  -5  -1   2   36.06    1.91
   4   1  -2   69.84    3.31
  -4  -1   2   70.19    3.44
  -4  -1   2   71.58    3.29
   3   1  -2  117.10    5.31
   3   1  -2  106.35    5.40
   3   1  -2  107.39    5.30
  -3  -1   2  121.18    5.30
  -3  -1   2  123.59    5.41
   2   1  -2   -0.06    0.09
   2   1  -2   -0.10    0.04
   2   1  -2    0.09    0.07
  -2  -1   2   -0.07    0.04
  -2  -1   2   -0.06    0.07
  -2  -1   2   -0.04    0.09
   1   1  -2  159.93    7.56
   1   1  -2  165.28    7.39
   1   1  -2  170.47    7.40
  -1  -1   2  143.86    7.35
  -1  -1   2  161.49    7.37
   0   1  -2    8.46    0.40
   0   1  -2    7.84    0.39
  -1   1  -2  180.27    8.35
  -1   1  -2  197.19    8.74
  -1   1  -2  168.66    8.34
  -2   1  -2    6.60    0.37
  -2   1  -2    8.00    0.51
  -2   1  -2    7.70    0.37
   2  -1   2    6.74    0.35
  -3   1  -2   17.78    0.95
  -3   1  -2   21.23    0.95
  -4   1  -2   69.42    3.31
  -4   1  -2   72.18    3.58
  -5   1  -2   11.67    0.65
   5  -1   2   10.90    0.66
   5  -1   2   11.07    0.60
   5  -1   2   11.03    0.63
  -6   1  -2  174.07    7.85
  -6   1  -2  168.72    7.83
   6  -1   2  169.79    7.86
  -7   1  -2    0.03    0.08
  -7   1  -2    0.06    0.10
   7  -1   2    0.02    0.10
   7  -1   2    0.08    0.10
   7  -1   2    0.00    0.15
  -8   1  -2    1.66    0.21
   8  -1   2    1.26    0.23
   8  -1   2    1.42    0.20
   8  -1   2    1.75    0.40
  -9   1  -2   10.84    0.54
  -9   1  -2   11.29    0.56
  10   0  -2    1.37    0.13
 -10   0   2    1.53    0.14
 -10   0   2    1.26    0.13
   9   0  -2   23.40    1.13
  -9   0   2   22.73    1.10
  -9   0   2   22.78    1.12
   8   0  -2   16.29    0.83
   8   0  -2   15.20    0.89
  -8   0   2   16.68    0.79
  -8   0   2   15.59    0.85
  -8   0   2   16.27    0.82
   7   0  -2   55.45    2.57
   7   0  -2   55.63    2.56
  -7   0   2   52.88    2.57
  -7   0   2   56.00    2.55
  -7   0   2   50.18    2.70
  -7   0   2   56.08    2.53
   6   0  -2    5.52    0.40
   6   0  -2    6.21    0.39
  -6   0   2    6.16    0.36
  -6   0   2    5.87    0.35
   5   0  -2   34.13    1.72
  -5   0   2   35.15    1.91
   4   0  -2   88.07    4.12
  -4   0   2   88.64    4.26
   3   0  -2    5.99    0.35
   3   0  -2    5.45    0.45
  -3   0   2    5.68    0.33
  -3   0   2    6.25    0.44
   2   0  -2  153.09    6.41
   2   0  -2  132.70    6.50
   2   0  -2  135.20    6.40
  -2   0   2  132.62    6.41
  -2   0   2  145.56    6.51
  -2   0   2  138.46    6.39
   1   0  -2    0.48    0.07
   1   0  -2    0.47    0.06
  -1   0   2    0.38    0.08
  -1   0   2    0.41    0.06
   0   0  -2    8.36    0.42
   0   0  -2    9.66    0.43
   0   0   2    8.15    0.43
   0   0   2    8.49    0.42
  -1   0  -2   55.41    2.38
  -1   0  -2   48.09    2.38
   1   0   2   50.97    2.38
  -2   0  -2   77.84    3.87
  -2   0  -2   87.44    4.03
  -2   0  -2   86.20    3.86
   2   0   2   83.68    3.87
  -3   0  -2  115.02    5.43
  -3   0  -2  120.67    5.66
  -4   0  -2    2.45    0.48
  -5   0  -2   10.57    0.60
  -5   0  -2   11.70    0.67
  -5   0  -2   10.65    0.60
   5   0   2   11.40    0.65
   5   0   2   10.31    0.61
   5   0   2   10.97    0.59
  -6   0  -2   20.27    1.02
  -6   0  -2   19.87    1.03
   6   0   2   21.79    1.04
   6   0   2   22.05    1.11
   6   0   2   19.84    1.05
  -7   0  -2   58.10    2.67
  -7   0  -2   56.00    2.68
   7   0   2   53.24    2.69
   7   0   2   59.97    2.70
   7   0   2   59.29    2.76
  -8   0  -2   11.83    0.61
  -8   0  -2   12.01    0.60
   8   0   2   11.95    0.67
   8   0   2   11.77    0.61
  -9   0  -2    2.91    0.17
  -9   0  -2    2.98    0.19
  11  -1  -2    0.02    0.04
  10  -1  -2   51.52    2.39
 -10   1   2   49.64    2.36
 -10   1   2   52.85    2.39
   9  -1  -2    1.35    0.17
  -9   1   2    1.54    0.17
  -9   1   2    1.40    0.16
   8  -1  -2    0.19    0.09
  -8   1   2    0.30    0.10
  -8   1   2    0.29    0.09
   7  -1  -2   51.22    2.40
   7  -1  -2   50.83    2.46
  -7   1   2   47.06    2.53
  -7   1   2   53.54    2.39
  -7   1   2   51.67    2.37
   6  -1  -2   30.85    1.50
   6  -1  -2   30.20    1.51
  -6   1   2   30.82    1.47
  -6   1   2   32.22    1.49
  -6   1   2   31.78    1.58
   5  -1  -2  124.39    5.92
  -5   1   2  129.21    5.89
  -5   1   2  127.70    6.14
  -4   1   2    1.81    0.17
  -4   1   2    1.74    0.31
   3  -1  -2   54.27    2.35
   3  -1  -2   45.02    2.50
  -3   1   2   50.50    2.33
  -3   1   2   49.12    2.47
   2  -1  -2   12.81    0.78
   2  -1  -2   12.66    0.67
   2  -1  -2   11.83    0.64
  -2   1   2   13.22    0.63
   1  -1  -2  990.58   45.52
  -1   1   2 1000.00   45.58
   0  -1  -2  143.07    7.16
   0  -1  -2  170.15    7.17
   0   1   2  155.99    7.16
  -1  -1  -2   11.18    0.53
  -1  -1  -2    9.47    0.53
   1   1   2   10.37    0.54
  -2  -1  -2   43.17    1.95
  -2  -1  -2   35.20    1.96
  -2  -1  -2   43.77    2.13
   2   1   2   42.89    1.98
  -3  -1  -2    5.27    0.34
  -3  -1  -2    5.09    0.54
  -4  -1  -2  162.71    7.36
   4   1   2  155.21    7.34
   4   1   2  158.93    7.29
  -5  -1  -2    4.80    0.33
  -5  -1  -2    4.75    0.34
  -5  -1  -2    5.14    0.46
   5   1   2    4.96    0.39
   5   1   2    3.88    0.36
   5   1   2    4.95    0.33
  -6  -1  -2    0.01    0.10
  -6  -1  -2    0.06    0.08
   6   1   2   -0.01    0.11
   6   1   2    0.03    0.09
   6   1   2   -0.06    0.16
  -7  -1  -2   43.21    2.04
  -7  -1  -2   42.03    2.06
   7   1   2   43.75    2.12
   7   1   2   45.36    2.07
  -8  -1  -2   14.43    0.69
  -8  -1  -2   14.06    0.70
   8   1   2   14.05    0.75
   8   1   2   14.25    0.70
  -9  -1  -2   41.31    1.90
  -9  -1  -2   40.67    1.88
 -11   2   2    3.42    0.19
  10  -2  -2   21.74    1.05
 -10   2   2   22.37    1.06
 -10   2   2   22.03    1.04
   9  -2  -2   19.98    1.00
  -9   2   2   21.04    0.99
  -9   2   2   20.06    1.00
   8  -2  -2   12.61    0.66
  -8   2   2   12.15    0.63
  -8   2   2   12.55    0.65
   7  -2  -2    2.40    0.37
   7  -2  -2    2.07    0.35
  -7   2   2    2.70    0.24
  -7   2   2    2.98    0.54
  -7   2   2    1.81    0.30
   6  -2  -2   24.11    1.19
   6  -2  -2   23.42    1.17
  -6   2   2   24.34    1.17
  -6   2   2   23.73    1.15
  -6   2   2   24.05    1.25
   5  -2  -2    0.06    0.19
  -5   2   2    0.10    0.11
  -5   2   2   -0.04    0.30
   4  -2  -2  185.92    8.15
  -4   2   2  167.29    8.32
  -4   2   2  176.21    8.13
   3  -2  -2   22.82    1.11
  -3   2   2   21.38    1.08
   2  -2  -2    0.32    0.26
   2  -2  -2    0.16    0.07
  -2   2   2    0.30    0.09
   1  -2  -2   45.24    2.59
   1  -2  -2   57.36    2.46
  -1   2   2   54.09    2.45
   0  -2  -2   39.10    1.82
   0   2   2   37.29    1.82
  -1  -2  -2  183.19    8.37
   1   2   2  180.90    8.38
  -2  -2  -2    0.60    0.14
  -2  -2  -2    0.52    0.29
   2   2   2    0.73    0.26
  -3  -2  -2   36.81    2.00
  -3  -2  -2   31.14    1.77
  -4  -2  -2   13.31    0.72
  -4  -2  -2   14.08    0.83
  -4  -2  -2   14.03    0.71
   4   2   2   13.16    0.76
   4   2   2   14.32    0.73
   4   2   2   14.50    0.79
  -5  -2  -2   37.31    1.75
  -5  -2  -2   36.66    1.73
   5   2   2   35.10    1.75
   5   2   2   39.09    1.81
   5   2   2   34.38    1.76
  -6  -2  -2   33.22    1.59
  -6  -2  -2   34.79    1.58
   6   2   2   30.58    1.60
   6   2   2   35.61    1.61
   6   2   2   31.79    1.65
  -7  -2  -2    8.12    0.44
  -7  -2  -2    7.35    0.44
   7   2   2    7.85    0.45
   7   2   2    8.31    0.50
  -8  -2  -2    0.01    0.05
  -8  -2  -2    0.10    0.05
   8   2   2    0.07    0.06
  10  -3  -2    1.12    0.12
 -10   3   2    1.14    0.12
   9  -3  -2   11.51    0.65
  -9   3   2   12.64    0.70
  -9   3   2   12.94    0.66
   8  -3  -2   17.51    0.90
  -8   3   2   18.35    0.90
  -8   3   2   18.11    0.89
   7  -3  -2   96.61    4.51
   7  -3  -2   96.09    4.65
  -7   3   2   98.88    4.51
  -7   3   2   98.27    4.49
   6  -3  -2    4.79    0.43
   6  -3  -2    4.88    0.39
   6  -3  -2    4.68    0.32
  -6   3   2    4.80    0.31
  -6   3   2    5.67    0.49
  -6   3   2    4.92    0.33
   5  -3  -2    7.39    0.43
  -5   3   2    7.30    0.43
  -5   3   2    7.34    0.42
   4  -3  -2   24.92    1.28
  -4   3   2   24.49    1.24
   3  -3  -2   53.06    2.51
  -3   3   2   51.92    2.49
   2  -3  -2  172.51    7.75
  -2   3   2  163.44    7.73
   1  -3  -2   28.03    1.56
  -1   3   2   36.61    1.58
   0  -3  -2   -0.09    0.08
   0   3   2    0.00    0.10
  -1  -3  -2    0.62    0.32
  -1  -3  -2    0.74    0.16
   1   3   2    0.36    0.16
  -2  -3  -2  117.58    5.62
  -2  -3  -2  123.63    5.89
  -3  -3  -2   43.87    2.07
  -3  -3  -2   44.82    2.18
  -3  -3  -2   44.09    2.06
   3   3   2   42.31    2.11
   3   3   2   44.13    2.08
  -4  -3  -2   22.03    1.11
  -4  -3  -2   22.56    1.16
   4   3   2   23.84    1.13
   4   3   2   22.33    1.18
  -5  -3  -2    0.90    0.15
   5   3   2    0.68    0.18
   5   3   2    0.58    0.21
   5   3   2    0.61    0.24
  -6  -3  -2    1.06    0.15
  -6  -3  -2    1.13    0.16
   6   3   2    1.31    0.19
  -7  -3  -2   45.45    2.12
  -7  -3  -2   44.66    2.10
   7   3   2   45.99    2.12
  -8  -3  -2    2.20    0.14
  10  -4  -2   24.70    1.17
 -10   4   2   24.87    1.16
 -10   4   2   25.23    1.18
   9  -4  -2    1.02    0.13
  -9   4   2    0.93    0.14
   8  -4  -2   20.69    1.00
   8  -4  -2   18.80    1.03
  -8   4   2   20.13    1.00
  -8   4   2   21.42    0.99
   7  -4  -2   11.62    0.60
   7  -4  -2   10.98    0.64
  -7   4   2   11.33    0.59
  -7   4   2   10.43    0.57
   6  -4  -2   65.29    2.90
  -6   4   2   60.12    2.85
  -6   4   2   58.71    3.01
  -6   4   2   60.35    2.86
   5  -4  -2   49.33    2.34
   5  -4  -2   48.61    2.38
   5  -4  -2   49.39    2.35
  -5   4   2   51.91    2.46
  -5   4   2   49.66    2.34
  -5   4   2   50.70    2.33
   4  -4  -2   18.03    0.94
   4  -4  -2   17.99    0.89
  -4   4   2   17.97    0.89
  -4   4   2   17.95    0.90
   3  -4  -2    9.78    0.62
  -3   4   2    8.87    0.56
   2  -4  -2    4.85    0.39
  -2   4   2    4.76    0.37
   1  -4  -2   63.36    3.09
  -1   4   2   66.69    3.11
   0  -4  -2    2.53    0.29
   0   4   2    2.40    0.33
  -1  -4  -2    7.11    0.83
  -1  -4  -2    7.75    0.43
  -1  -4  -2    7.75    0.43
  -1  -4  -2    7.19    0.60
   1   4   2    7.68    0.45
   1   4   2    8.14    0.48
  -2  -4  -2    7.60    0.44
  -2  -4  -2    6.81    0.47
  -2  -4  -2    7.98    0.42
  -2  -4  -2    7.49    0.61
   2   4   2    7.17    0.49
   2   4   2    7.21    0.44
  -3  -4  -2    3.47    0.26
  -3  -4  -2    3.61    0.36
  -3  -4  -2    3.47    0.25
   3   4   2    2.61    0.53
   3   4   2    3.35    0.27
  -4  -4  -2   66.52    3.01
  -4  -4  -2   63.77    3.03
   4   4   2   64.11    3.04
  -5  -4  -2    2.87    0.21
  -5  -4  -2    2.82    0.23
   5   4   2    2.68    0.24
   5   4   2    2.77    0.29
  -6  -4  -2    4.92    0.27
  -6  -4  -2    4.56    0.29
   6   4   2    5.10    0.30
  -7  -4  -2   -0.08    0.05
   7   4   2    0.08    0.04
  10  -5  -2    0.54    0.15
 -10   5   2    0.59    0.09
 -10   5   2    0.64    0.10
   9  -5  -2   44.22    2.05
  -9   5   2   44.82    2.04
  -9   5   2   43.06    2.06
   8  -5  -2    1.61    0.17
   8  -5  -2    1.28    0.36
  -8   5   2    1.26    0.17
  -8   5   2    1.43    0.16
   7  -5  -2    8.94    0.49
   7  -5  -2    8.44    0.54
  -7   5   2    9.01    0.49
  -7   5   2    9.09    0.48
   6  -5  -2    3.52    0.26
   6  -5  -2    3.59    0.33
  -6   5   2    3.98    0.28
  -6   5   2    3.47    0.26
   5  -5  -2   12.90    0.68
   5  -5  -2   11.92    0.76
  -5   5   2   11.75    0.91
   4  -5  -2  118.32    5.44
   4  -5  -2  120.13    5.48
   4  -5  -2  115.14    5.44
  -4   5   2  118.66    5.44
  -4   5   2  117.99    5.57
   3  -5  -2    0.81    0.26
   3  -5  -2    0.71    0.17
   3  -5  -2    0.56    0.21
  -3   5   2    0.98    0.18
  -3   5   2    0.59    0.19
  -3   5   2    1.21    0.38
   2  -5  -2    7.83    0.45
   2  -5  -2    7.33    0.45
   2  -5  -2    7.54    0.45
  -2   5   2    8.70    0.47
  -2   5   2    7.88    0.45
  -2   5   2    7.82    0.61
  -2   5   2    8.27    0.48
   1  -5  -2    0.51    0.19
   1  -5  -2    0.37    0.12
   1  -5  -2    0.37    0.11
  -1   5   2    0.51    0.14
  -1   5   2    0.58    0.16
  -1   5   2    1.03    0.43
   0  -5  -2   45.11    2.12
   0  -5  -2   46.59    2.15
   0  -5  -2   43.96    2.14
   0   5   2   44.94    2.15
   0   5   2   46.79    2.16
  -1  -5  -2   56.31    2.66
  -1  -5  -2   56.55    2.65
  -1  -5  -2   56.53    2.63
   1   5   2   56.65    2.66
   1   5   2   56.83    2.66
  -2  -5  -2   23.18    1.07
  -2  -5  -2   20.65    1.10
  -2  -5  -2   22.08    1.09
   2   5   2   21.88    1.11
   2   5   2   22.88    1.11
  -3  -5  -2    7.60    0.44
  -3  -5  -2    7.67    0.42
  -3  -5  -2    6.51    0.46
   3   5   2    7.52    0.45
   3   5   2    7.63    0.50
  -4  -5  -2    1.11    0.16
  -4  -5  -2    0.94    0.29
  -4  -5  -2    1.12    0.16
   4   5   2    1.10    0.18
   4   5   2    0.98    0.22
  -5  -5  -2   20.82    1.02
  -5  -5  -2   20.80    0.99
   5   5   2   21.30    1.03
  -6  -5  -2    0.56    0.10
   6   5   2    0.70    0.11
   9  -6  -2    2.32    0.17
   9  -6  -2    2.19    0.15
  -9   6   2    2.09    0.15
  -9   6   2    2.20    0.16
   8  -6  -2    0.64    0.12
  -8   6   2    0.65    0.12
   7  -6  -2   37.72    1.77
   7  -6  -2   35.90    1.74
  -7   6   2   36.64    1.73
  -7   6   2   37.01    1.75
   6  -6  -2    1.05    0.22
   6  -6  -2    0.90    0.15
  -6   6   2    0.88    0.16
  -6   6   2    0.55    0.15
   5  -6  -2    0.95    0.15
   5  -6  -2    0.91    0.22
  -5   6   2    1.00    0.17
  -5   6   2    1.21    0.18
   4  -6  -2    9.16    0.55
   4  -6  -2    9.26    0.49
   4  -6  -2    7.70    0.52
  -4   6   2    8.91    0.48
  -4   6   2    8.74    0.49
   3  -6  -2   48.72    2.29
   3  -6  -2   46.99    2.33
  -3   6   2   49.91    2.28
   2  -6  -2   21.78    1.02
   2  -6  -2   18.63    1.11
  -2   6   2   20.81    1.02
  -2   6   2   20.32    1.06
   1  -6  -2   30.16    1.42
   1  -6  -2   30.30    1.41
  -1   6   2   25.88    1.44
  -1   6   2   30.70    1.42
   0  -6  -2   20.12    0.99
   0  -6  -2   20.28    1.00
   0  -6  -2   19.35    0.97
   0   6   2   19.63    1.01
   0   6   2   20.48    1.01
  -1  -6  -2    0.02    0.11
  -1  -6  -2    0.00    0.12
  -1  -6  -2    0.17    0.09
   1   6   2    0.12    0.12
   1   6   2   -0.13    0.10
  -2  -6  -2   34.77    1.66
  -2  -6  -2   37.04    1.70
  -2  -6  -2   35.65    1.71
   2   6   2   36.75    1.72
   2   6   2   33.41    1.72
  -3  -6  -2    0.02    0.18
  -3  -6  -2    0.01    0.09
  -3  -6  -2   -0.02    0.15
   3   6   2    0.24    0.15
   3   6   2    0.04    0.09
  -4  -6  -2   39.67    1.79
  -4  -6  -2   35.77    1.80
   4   6   2   38.70    1.80
  -5  -6  -2    3.09    0.20
   5   6   2    3.12    0.20
   9  -7  -2    2.79    0.16
  -9   7   2    2.53    0.16
   8  -7  -2    0.27    0.08
   8  -7  -2    0.14    0.05
  -8   7   2    0.10    0.06
  -8   7   2    0.16    0.05
   7  -7  -2    0.56    0.13
   7  -7  -2    0.61    0.11
  -7   7   2    0.53    0.11
  -7   7   2    0.38    0.11
   6  -7  -2   34.34    1.70
  -6   7   2   38.99    1.72
  -6   7   2   34.33    1.70
   5  -7  -2    0.53    0.15
   5  -7  -2    0.36    0.12
  -5   7   2    0.38    0.13
  -5   7   2    0.23    0.09
   4  -7  -2   11.46    0.64
   4  -7  -2   12.22    0.64
  -4   7   2   13.35    0.64
   3  -7  -2    0.70    0.15
   3  -7  -2    1.12    0.29
  -3   7   2    0.91    0.25
  -3   7   2    0.92    0.17
   2  -7  -2    4.74    0.31
   2  -7  -2    4.65    0.34
  -2   7   2    4.56    0.31
  -2   7   2    4.39    0.36
   1  -7  -2   18.73    0.91
   1  -7  -2   17.64    0.91
  -1   7   2   17.55    0.93
  -1   7   2   18.89    0.92
   0  -7  -2    4.64    0.39
   0  -7  -2    5.79    0.36
   0   7   2    5.64    0.35
   0   7   2    5.53    0.36
  -1  -7  -2   27.33    1.31
  -1  -7  -2   27.39    1.30
   1   7   2   25.83    1.31
   1   7   2   27.08    1.31
  -2  -7  -2    0.56    0.14
  -2  -7  -2    0.45    0.17
   2   7   2    0.77    0.19
   2   7   2    0.44    0.16
  -3  -7  -2    7.56    0.43
  -3  -7  -2    7.68    0.41
   3   7   2    8.09    0.43
  -4  -7  -2    0.01    0.06
  -4  -7  -2   -0.14    0.08
   4   7   2    0.27    0.10
   8  -8  -2    0.13    0.04
  -8   8   2    0.28    0.06
   7  -8  -2    6.36    0.34
   7  -8  -2    6.72    0.36
  -7   8   2    6.94    0.35
   6  -8  -2   -0.05    0.06
   6  -8  -2    0.02    0.04
  -6   8   2    0.14    0.06
   5  -8  -2   10.86    0.53
   5  -8  -2   10.16    0.57
  -5   8   2   10.18    0.53
   4  -8  -2   19.34    0.97
  -4   8   2   20.77    0.98
  -3   8   2    3.22    0.31
  -2   8   2   25.86    1.31
  -2   8   2   24.34    1.23
   1  -8  -2    7.16    0.38
  -1   8   2    5.94    0.41
  -1   8   2    7.15    0.39
   0  -8  -2    7.24    0.41
   0  -8  -2    7.52    0.41
   0   8   2    7.34    0.43
   0   8   2    8.00    0.42
  -1  -8  -2    0.11    0.10
  -1  -8  -2    0.08    0.06
   1   8   2    0.15    0.08
   1   8   2    0.39    0.14
  -2  -8  -2   16.67    0.82
   2   8   2   17.38    0.83
  -3  -8  -2    2.41    0.19
   3   8   2    2.64    0.17
   6  -9  -2   13.07    0.62
  -6   9   2   13.57    0.64
   5  -9  -2    3.19    0.19
  -5   9   2    3.85    0.21
   4  -9  -2    3.15    0.19
  -4   9   2    3.23    0.20
   3  -9  -2   12.53    0.61
  -3   9   2   12.25    0.61
   2  -9  -2    0.59    0.10
  -2   9   2    0.55    0.12
   1  -9  -2   12.47    0.61
  -1   9   2   11.77    0.62
  -1   9   2   12.81    0.61
   0   9   2    0.38    0.14
   2  11  -3    1.01    0.11
  -2 -11   3    0.88    0.10
   1  11  -3    9.54    0.52
   0  11  -3    6.39    0.35
   0 -11   3    6.59    0.38
  -1  11  -3    1.46    0.15
   1 -11   3    1.74    0.18
   2 -11   3    2.02    0.19
  -3  11  -3   11.97    0.59
   3 -11   3   11.75    0.58
   4 -11   3   21.97    1.03
   4  10  -3   31.92    1.43
  -4 -10   3   30.23    1.41
  -4 -10   3   29.46    1.42
   3  10  -3    2.09    0.17
  -3 -10   3    1.97    0.15
  -3 -10   3    2.07    0.16
   2  10  -3    1.35    0.16
  -2 -10   3    1.35    0.15
  -2 -10   3    1.15    0.12
   1  10  -3    0.92    0.16
  -1 -10   3    0.60    0.14
  -1 -10   3    0.84    0.11
   0  10  -3   43.30    1.99
   0 -10   3   41.99    1.95
   0 -10   3   40.98    1.99
  -1  10  -3   40.85    1.92
   1 -10   3   39.47    1.87
   1 -10   3   39.62    1.91
   1 -10   3   42.40    1.93
  -2  10  -3    0.18    0.10
   2 -10   3    0.07    0.07
   2 -10   3    0.82    0.29
  -3  10  -3   18.04    0.94
   3 -10   3   20.68    0.95
  -4  10  -3    0.99    0.16
  -4  10  -3    0.92    0.20
   4 -10   3    1.44    0.19
   4 -10   3    1.10    0.14
  -5  10  -3   44.59    2.08
   5 -10   3   45.48    2.10
   5 -10   3   44.26    2.09
  -6  10  -3    2.51    0.18
   6 -10   3    2.74    0.18
   5   9  -3    3.70    0.23
  -5  -9   3    3.28    0.21
  -5  -9   3    4.29    0.26
   4   9  -3   -0.02    0.08
  -4  -9   3   -0.03    0.05
  -4  -9   3    0.07    0.07
   3   9  -3   49.02    2.24
  -3  -9   3   45.66    2.21
   2   9  -3   15.99    0.82
  -2  -9   3   16.25    0.80
   1   9  -3    0.37    0.11
  -1  -9   3    0.52    0.14
  -1  -9   3    0.20    0.15
   0   9  -3    0.41    0.11
   0  -9   3    0.63    0.14
  -1   9  -3   28.92    1.41
   1  -9   3   29.37    1.41
   1  -9   3   29.27    1.38
  -2   9  -3   42.87    2.06
  -2   9  -3   41.62    2.06
   2  -9   3   42.52    2.03
   2  -9   3   46.57    2.08
   2  -9   3   44.61    2.11
   2  -9   3   44.21    2.10
  -3   9  -3    8.06    0.46
  -3   9  -3    7.65    0.46
   3  -9   3    8.01    0.52
   3  -9   3    8.56    0.46
   4  -9   3   13.58    0.77
   4  -9   3   14.55    0.72
  -5   9  -3    0.13    0.10
   5  -9   3    0.00    0.08
   5  -9   3    0.01    0.04
  -6   9  -3   14.99    0.75
   6  -9   3   15.55    0.75
   6  -9   3   14.94    0.77
  -7   9  -3   28.45    1.37
   7  -9   3   28.95    1.39
   7  -9   3   30.70    1.38
   6   8  -3   28.57    1.44
  -6  -8   3   30.27    1.43
  -6  -8   3   32.69    1.50
   5   8  -3    4.27    0.29
  -5  -8   3    4.79    0.27
  -5  -8   3    4.04    0.29
   4   8  -3    0.37    0.12
  -4  -8   3    0.70    0.14
   3   8  -3    0.90    0.19
  -3  -8   3    0.74    0.15
   2   8  -3   15.24    0.80
  -2  -8   3   15.75    0.78
   1   8  -3   69.95    3.24
  -1  -8   3   72.31    3.22
  -1  -8   3   65.59    3.23
   0   8  -3    2.56    0.27
   0  -8   3    2.92    0.27
   0  -8   3    2.97    0.22
  -1   8  -3   11.33    0.65
  -1   8  -3   11.38    0.72
   1  -8   3   12.29    0.61
   1  -8   3   12.62    0.65
   1  -8   3   12.38    0.73
  -2   8  -3    1.69    0.30
   2  -8   3    1.66    0.18
   2  -8   3    1.62    0.19
   2  -8   3    2.09    0.32
   2  -8   3    1.94    0.37
   3  -8   3   77.63    3.79
   3  -8   3   84.36    3.77
   4  -8   3   18.07    0.96
   4  -8   3   18.89    0.93
  -5   8  -3   15.83    0.83
   5  -8   3   17.20    0.86
   5  -8   3   16.15    0.83
  -6   8  -3    3.24    0.27
   6  -8   3    3.31    0.34
   6  -8   3    3.07    0.24
  -7   8  -3    0.04    0.09
   7  -8   3    0.03    0.06
   7  -8   3   -0.01    0.05
  -8   8  -3   34.33    1.57
   8  -8   3   33.15    1.57
   7   7  -3    0.41    0.13
   7   7  -3    0.25    0.15
   6   7  -3    0.59    0.16
  -6  -7   3    0.51    0.13
  -6  -7   3    0.72    0.19
   5   7  -3   21.46    1.06
  -5  -7   3   20.76    1.04
   4   7  -3    2.85    0.26
  -4  -7   3    2.36    0.22
   3   7  -3   15.61    0.81
  -3  -7   3   15.58    0.79
   2   7  -3    0.40    0.14
  -2  -7   3    0.24    0.09
  -2  -7   3    0.17    0.12
   1   7  -3    1.41    0.36
   1   7  -3    1.20    0.24
  -1  -7   3    1.48    0.24
  -1  -7   3    1.26    0.18
   0   7  -3   95.87    4.64
   0   7  -3  105.74    4.73
   0  -7   3  101.44    4.65
   0  -7   3   98.83    4.62
  -1   7  -3    0.16    0.15
   1  -7   3    0.27    0.09
   1  -7   3    0.20    0.18
  -2   7  -3   23.10    1.17
   2  -7   3   21.51    1.07
   2  -7   3   23.63    1.21
   2  -7   3   21.42    1.14
   2  -7   3   22.76    1.11
   3  -7   3    5.32    0.38
   3  -7   3    5.75    0.40
   4  -7   3   19.37    1.02
   4  -7   3   20.38    0.99
   5  -7   3   41.80    2.00
   5  -7   3   41.33    1.97
  -6   7  -3    7.98    0.49
   6  -7   3    7.26    0.45
   6  -7   3    7.82    0.44
  -7   7  -3   28.50    1.38
   7  -7   3   27.97    1.39
   7  -7   3   30.01    1.38
  -8   7  -3   -0.01    0.07
   8  -7   3    0.05    0.06
   8  -7   3   -0.02    0.10
   8   6  -3   35.69    1.72
   8   6  -3   38.55    1.75
  -8  -6   3   35.14    1.70
   7   6  -3    7.49    0.43
   7   6  -3    7.97    0.44
  -7  -6   3    7.02    0.41
   6   6  -3   15.49    0.83
   6   6  -3   17.05    0.83
  -6  -6   3   16.27    0.81
  -6  -6   3   15.19    0.80
  -6  -6   3   15.11    0.81
   5   6  -3    0.19    0.15
   5   6  -3    0.64    0.20
  -5  -6   3    0.36    0.16
   3   6  -3  102.76    4.85
   3   6  -3  108.92    4.99
  -3  -6   3  100.21    4.85
  -3  -6   3  107.32    4.83
   2   6  -3    1.05    0.26
   2   6  -3    0.88    0.25
  -2  -6   3    0.48    0.17
  -2  -6   3    0.65    0.17
  -2  -6   3    0.87    0.43
   1   6  -3   45.90    2.22
  -1  -6   3   46.05    2.58
   0   6  -3    3.42    0.28
   0  -6   3    3.42    0.50
  -1   6  -3   75.03    3.47
   1  -6   3   73.45    3.89
  -2   6  -3   81.85    3.69
   2  -6   3   73.92    3.70
   2  -6   3   75.56    3.67
   2  -6   3   85.17    4.19
  -3   6  -3   16.83    0.83
   3  -6   3   14.91    0.84
   3  -6   3   16.24    0.81
  -4   6  -3   17.38    0.92
   4  -6   3   18.47    0.89
   4  -6   3   17.22    0.91
   5  -6   3    0.63    0.20
   5  -6   3    0.57    0.16
   6  -6   3   65.59    3.08
   6  -6   3   66.58    3.11
  -7   6  -3    9.86    0.56
   7  -6   3   12.12    0.67
   7  -6   3    9.73    0.57
  -8   6  -3   29.06    1.42
   8  -6   3   31.02    1.44
  -9   6  -3    5.12    0.27
   9  -6   3    4.91    0.28
   9   5  -3    8.29    0.42
  -9  -5   3    7.81    0.41
   8   5  -3    1.97    0.20
   8   5  -3    2.13    0.20
  -8  -5   3    1.80    0.18
  -8  -5   3    1.99    0.18
   7   5  -3    8.33    0.51
   7   5  -3    9.17    0.51
  -7  -5   3    8.76    0.49
  -7  -5   3    9.40    0.50
   6   5  -3   29.48    1.44
   6   5  -3   28.71    1.44
  -6  -5   3   29.08    1.41
  -6  -5   3   30.55    1.43
   5   5  -3    2.65    0.76
   5   5  -3    2.79    0.30
  -5  -5   3    2.79    0.26
   4   5  -3   33.23    1.65
   4   5  -3   34.82    1.79
  -4  -5   3   34.65    1.63
   3   5  -3    1.97    0.28
  -3  -5   3    1.66    0.53
  -3  -5   3    1.79    0.19
   2   5  -3   51.76    2.51
  -2  -5   3   53.46    2.82
   1   5  -3   38.56    1.85
  -1  -5   3   38.83    2.15
   0   5  -3  132.38    6.00
   0  -5   3  128.17    6.33
  -1   5  -3   33.79    1.71
  -1   5  -3   36.67    1.70
   1  -5   3   37.36    2.05
  -2   5  -3   10.84    0.56
  -2   5  -3   10.27    0.69
   2  -5   3   11.56    0.90
  -3   5  -3   67.24    3.31
   3  -5   3   75.52    3.77
  -4   5  -3    6.87    0.40
   4  -5   3    6.18    0.41
   4  -5   3    6.52    0.40
   5  -5   3  138.45    6.50
   5  -5   3  144.57    6.65
   6  -5   3    6.31    0.54
   6  -5   3    6.46    0.41
   6  -5   3    6.56    0.40
  -7   5  -3    0.24    0.12
   7  -5   3    0.09    0.21
   7  -5   3    0.05    0.08
   7  -5   3    0.22    0.12
  -8   5  -3   30.68    1.44
   8  -5   3   30.17    1.46
  -9   5  -3    2.79    0.19
   9  -5   3    2.69    0.19
   9   4  -3   16.57    0.79
  -9  -4   3   15.72    0.78
  -9  -4   3   15.24    0.76
   8   4  -3   24.90    1.23
  -8  -4   3   21.46    1.16
   7   4  -3    1.01    0.21
   7   4  -3    0.71    0.21
   7   4  -3    0.98    0.26
  -7  -4   3    0.81    0.17
  -7  -4   3    0.80    0.17
   6   4  -3    2.09    0.24
  -6  -4   3    1.80    0.24
  -6  -4   3    2.10    0.22
   5   4  -3   56.99    2.89
   5   4  -3   57.45    2.74
   5   4  -3   56.66    2.76
  -5  -4   3   58.94    2.72
  -5  -4   3   62.00    2.74
  -5  -4   3   58.17    2.75
   4   4  -3   19.62    1.07
   3   4  -3   71.16    3.37
  -3  -4   3   71.69    3.63
   2   4  -3    3.68    0.26
  -2  -4   3    3.74    0.44
  -2  -4   3    3.07    0.25
   1   4  -3   54.08    2.71
   1   4  -3   64.91    2.72
  -1  -4   3   61.11    3.00
  -1  -4   3   53.33    2.69
   0   4  -3  136.83    6.08
   0   4  -3  122.72    6.08
   0  -4   3  138.57    6.40
  -1   4  -3   27.80    1.30
  -1   4  -3   27.39    1.35
  -1   4  -3   27.50    1.29
   1  -4   3   27.31    1.60
  -2   4  -3  155.73    8.03
  -2   4  -3  181.60    7.92
  -2   4  -3  172.70    7.87
   2  -4   3  178.07    8.22
  -3   4  -3    1.60    0.14
  -3   4  -3    1.71    0.36
  -3   4  -3    1.84    0.22
   3  -4   3    1.68    0.43
  -4   4  -3    4.21    0.67
  -4   4  -3    4.42    0.29
   4  -4   3    3.94    0.32
   5  -4   3   19.89    1.02
   5  -4   3   20.25    1.05
   5  -4   3   20.00    1.00
   6  -4   3   54.75    2.54
   6  -4   3   52.62    2.57
  -7   4  -3   25.13    1.22
   7  -4   3   24.77    1.29
   7  -4   3   26.08    1.25
  -8   4  -3    0.11    0.08
   8  -4   3    0.12    0.08
   8  -4   3   -0.09    0.12
  -9   4  -3    0.29    0.09
   9  -4   3    0.53    0.14
  10   3  -3    0.26    0.07
 -10  -3   3    0.15    0.07
 -10  -3   3    0.40    0.09
   9   3  -3    1.52    0.17
   9   3  -3    1.13    0.24
  -9  -3   3    1.55    0.19
  -9  -3   3    1.83    0.16
   8   3  -3   32.82    1.60
   8   3  -3   34.98    1.61
  -8  -3   3   32.81    1.59
  -8  -3   3   32.90    1.60
   7   3  -3    0.68    0.24
   7   3  -3    0.66    0.20
   7   3  -3    0.68    0.20
  -7  -3   3    0.54    0.13
  -7  -3   3    0.79    0.17
   6   3  -3   16.33    0.86
   6   3  -3   16.14    0.84
  -6  -3   3   16.35    0.88
  -6  -3   3   16.57    0.80
  -6  -3   3   16.80    0.84
  -6  -3   3   15.61    0.82
   5   3  -3    4.02    0.40
   5   3  -3    3.17    0.28
  -5  -3   3    3.56    0.30
  -5  -3   3    3.00    0.61
  -5  -3   3    3.75    0.29
   4   3  -3   17.75    0.92
  -4  -3   3   16.43    1.01
   3   3  -3   96.53    5.06
   3   3  -3  119.10    5.05
  -3  -3   3  110.83    5.02
  -3  -3   3  108.12    5.09
   2   3  -3   32.16    1.66
   2   3  -3   34.48    1.68
   2   3  -3   39.02    1.67
  -2  -3   3   34.56    1.64
   1   3  -3   46.96    2.17
   1   3  -3   50.54    2.18
   1   3  -3   46.70    2.18
  -1  -3   3   42.99    2.14
   0   3  -3    1.56    0.15
   0   3  -3    1.53    0.10
   0   3  -3    1.40    0.10
  -1   3  -3   17.89    0.81
  -1   3  -3   17.32    0.81
  -1   3  -3   16.74    0.92
  -2   3  -3   11.92    0.73
  -2   3  -3   12.48    0.57
  -2   3  -3   11.42    0.57
   2  -3   3   11.35    0.84
  -3   3  -3   66.51    3.26
  -3   3  -3   70.71    3.49
   3  -3   3   74.41    3.60
  -4   3  -3   39.78    2.19
   4  -3   3   38.27    1.87
   5  -3   3    6.30    0.46
   5  -3   3    6.27    0.41
   6  -3   3    1.83    0.24
   6  -3   3    1.99    0.28
  -7   3  -3    2.32    0.27
  -7   3  -3    2.10    0.22
   7  -3   3    2.16    0.23
   7  -3   3    2.32    0.30
  -8   3  -3   47.60    2.09
  -8   3  -3   41.06    2.10
   8  -3   3   44.57    2.14
   8  -3   3   45.72    2.11
  -9   3  -3    2.05    0.15
   9  -3   3    2.03    0.20
  10   2  -3    5.92    0.32
 -10  -2   3    5.62    0.31
 -10  -2   3    5.60    0.33
   9   2  -3   34.57    1.73
   9   2  -3   39.01    1.75
  -9  -2   3   34.84    1.73
  -9  -2   3   37.79    1.73
   8   2  -3    0.61    0.21
   8   2  -3    0.18    0.10
  -8  -2   3    0.06    0.10
  -8  -2   3    0.17    0.10
  -8  -2   3   -0.03    0.10
   7   2  -3   31.90    1.54
   7   2  -3   31.44    1.53
   7   2  -3   30.61    1.62
  -7  -2   3   31.76    1.51
  -7  -2   3   31.33    1.53
  -7  -2   3   32.14    1.49
   6   2  -3   53.74    2.62
   6   2  -3   55.98    2.79
   6   2  -3   55.57    2.63
  -6  -2   3   54.75    2.64
  -6  -2   3   55.97    2.60
  -6  -2   3   58.79    2.59
   5   2  -3   84.99    4.01
  -5  -2   3   85.33    3.98
  -5  -2   3   83.61    4.20
   4   2  -3   33.42    1.65
  -4  -2   3   34.17    1.78
   3   2  -3    9.53    0.57
   3   2  -3   11.09    0.57
   3   2  -3    9.72    0.65
  -3  -2   3   10.79    0.55
  -3  -2   3   11.31    0.65
   2   2  -3  186.19    8.75
   2   2  -3  208.61    8.68
   2   2  -3  173.56    8.69
   1   2  -3    1.33    0.10
   1   2  -3    1.30    0.10
   1   2  -3    1.22    0.17
  -1  -2   3    1.47    0.09
  -1  -2   3    1.17    0.09
   0   2  -3  265.03   12.15
  -1   2  -3   25.57    1.17
  -1   2  -3   24.34    1.17
  -1   2  -3   26.10    1.31
  -2   2  -3   55.52    2.54
  -2   2  -3   53.61    2.54
  -2   2  -3   56.37    2.73
  -3   2  -3   13.84    0.69
  -3   2  -3   13.18    0.70
  -3   2  -3   14.74    0.93
  -4   2  -3   45.28    2.50
  -4   2  -3   46.10    2.17
  -5   2  -3   57.14    2.80
   5  -2   3   62.09    2.81
   5  -2   3   57.42    2.73
   5  -2   3   57.64    2.76
  -6   2  -3    8.52    0.50
  -6   2  -3    7.85    0.47
   6  -2   3    8.59    0.48
   6  -2   3    8.55    0.55
   6  -2   3    8.34    0.50
  -7   2  -3   -0.11    0.12
  -7   2  -3   -0.09    0.09
   7  -2   3    0.02    0.12
   7  -2   3    0.08    0.14
   7  -2   3   -0.03    0.08
  -8   2  -3    1.79    0.16
  -8   2  -3    2.00    0.22
   8  -2   3    1.67    0.21
   8  -2   3    1.77    0.21
  -9   2  -3   17.04    0.78
  -9   2  -3   15.89    0.79
  10   1  -3   22.18    1.09
 -10  -1   3   22.66    1.08
 -10  -1   3   23.70    1.14
   9   1  -3    3.30    0.30
   9   1  -3    3.35    0.25
  -9  -1   3    3.01    0.21
  -9  -1   3    2.89    0.23
   8   1  -3   44.36    2.13
   8   1  -3   45.46    2.13
  -8  -1   3   46.29    2.10
  -8  -1   3   44.63    2.11
  -8  -1   3   42.94    2.12
   7   1  -3   10.39    0.55
   7   1  -3   10.45    0.57
   7   1  -3    8.98    0.56
  -7  -1   3    8.83    0.63
  -7  -1   3    9.34    0.55
  -7  -1   3   10.41    0.52
   6   1  -3    1.09    0.24
   6   1  -3    0.97    0.23
   6   1  -3    1.25    0.43
   6   1  -3    1.11    0.21
  -6  -1   3    0.95    0.18
  -6  -1   3    0.86    0.17
  -6  -1   3    1.51    0.35
  -6  -1   3    0.95    0.23
   5   1  -3   65.65    3.12
  -5  -1   3   64.85    3.32
  -5  -1   3   65.62    3.09
   4   1  -3    2.80    0.24
  -4  -1   3    3.15    0.37
  -4  -1   3    2.96    0.23
   3   1  -3  225.62   10.68
   3   1  -3  245.51   10.68
   3   1  -3  221.22   10.81
  -3  -1   3  234.17   10.80
  -3  -1   3  238.56   10.66
   2   1  -3    7.84    0.53
   2   1  -3    7.67    0.42
   2   1  -3    8.80    0.43
  -2  -1   3    7.78    0.41
   1   1  -3    2.14    0.14
   1   1  -3    1.90    0.14
  -1  -1   3    1.92    0.13
   0   1  -3   33.89    1.67
   0   1  -3   38.22    1.67
  -1   1  -3   77.18    3.51
  -1   1  -3   69.59    3.51
  -1   1  -3   82.71    3.69
  -2   1  -3  204.22   10.19
  -2   1  -3  227.96   10.41
  -2   1  -3  237.05   10.32
  -3   1  -3    3.67    0.25
  -3   1  -3    4.02    0.48
  -4   1  -3    0.52    0.16
   4  -1   3    0.55    0.22
   4  -1   3    0.56    0.19
  -5   1  -3    0.05    0.18
  -5   1  -3    0.04    0.15
   5  -1   3    0.00    0.15
   5  -1   3    0.30    0.11
   5  -1   3    0.14    0.11
  -6   1  -3   44.54    2.11
  -6   1  -3   44.42    2.12
   6  -1   3   47.64    2.19
   6  -1   3   43.26    2.11
   6  -1   3   44.22    2.14
  -7   1  -3   13.44    0.71
  -7   1  -3   15.71    0.74
   7  -1   3   14.79    0.75
   7  -1   3   12.53    0.73
   7  -1   3   14.93    0.79
  -8   1  -3   14.06    0.68
  -8   1  -3   14.06    0.70
   8  -1   3   12.70    0.70
   8  -1   3   14.70    0.75
  -9   1  -3    1.41    0.11
  -9   1  -3    1.21    0.16
  11   0  -3   17.82    0.84
 -11   0   3   18.07    0.84
  10   0  -3    0.08    0.06
 -10   0   3    0.03    0.06
   9   0  -3    0.41    0.16
  -9   0   3    0.58    0.15
  -9   0   3    0.60    0.15
   8   0  -3   13.43    0.72
   8   0  -3   13.34    0.73
  -8   0   3   14.43    0.71
  -8   0   3   13.37    0.74
  -8   0   3   14.54    0.69
   7   0  -3   19.89    1.02
   7   0  -3   19.94    1.02
  -7   0   3   20.12    1.00
  -7   0   3   20.15    1.03
  -7   0   3   21.28    0.99
   6   0  -3   98.14    4.66
   6   0  -3  100.60    4.85
   6   0  -3  100.73    4.65
   6   0  -3  102.46    4.67
  -6   0   3   99.75    4.65
  -6   0   3  101.81    4.63
  -6   0   3  100.46    4.75
  -6   0   3  102.48    4.67
   5   0  -3   26.27    1.37
  -5   0   3   27.41    1.34
  -5   0   3   26.75    1.59
   4   0  -3    2.09    0.21
  -4   0   3    2.09    0.19
  -4   0   3    2.31    0.33
   3   0  -3    2.17    0.19
   3   0  -3    2.62    0.36
  -3   0   3    2.24    0.18
   2   0  -3   38.78    2.06
   2   0  -3   42.78    1.91
  -2   0   3   39.81    1.89
   1   0  -3   41.60    2.07
   1   0  -3   47.15    2.08
   0   0  -3    7.73    0.43
   0   0  -3    8.89    0.43
   0   0   3    8.28    0.43
  -1   0  -3    2.36    0.16
  -1   0  -3    2.05    0.17
   1   0   3    2.18    0.19
  -2   0  -3   -0.01    0.18
  -2   0  -3    0.01    0.05
  -2   0  -3   -0.01    0.12
  -3   0  -3  146.47    6.91
  -3   0  -3  139.12    6.59
  -4   0  -3    4.18    0.34
  -4   0  -3    3.63    0.47
   4   0   3    3.66    0.36
   4   0   3    4.03    0.38
   4   0   3    4.62    0.31
  -5   0  -3   29.98    1.40
  -5   0  -3   30.03    1.40
   5   0   3   26.60    1.57
  -6   0  -3   12.73    0.66
  -6   0  -3   12.31    0.67
   6   0   3   12.33    0.69
   6   0   3   12.90    0.69
   6   0   3   13.56    0.75
  -7   0  -3   21.14    1.03
   7   0   3   22.42    1.11
   7   0   3   19.44    1.13
  -8   0  -3   28.92    1.34
  -8   0  -3   27.76    1.35
   8   0   3   28.60    1.39
  11  -1  -3    3.07    0.18
 -11   1   3    3.23    0.18
  10  -1  -3   38.12    1.79
 -10   1   3   38.23    1.79
   9  -1  -3   30.14    1.48
  -9   1   3   31.07    1.47
  -9   1   3   30.96    1.45
   8  -1  -3    4.17    0.38
   8  -1  -3    4.67    0.32
  -8   1   3    4.73    0.30
  -8   1   3    4.94    0.32
  -8   1   3    5.52    0.36
   7  -1  -3    3.54    0.29
   7  -1  -3    3.75    0.31
  -7   1   3    3.69    0.31
  -7   1   3    3.65    0.28
  -7   1   3    3.64    0.26
   6  -1  -3    1.34    0.22
   6  -1  -3    1.77    0.25
   6  -1  -3    1.70    0.27
  -6   1   3    1.37    0.20
  -6   1   3    1.39    0.19
  -6   1   3    1.93    0.29
   5  -1  -3  144.79    6.75
  -5   1   3  142.16    6.71
  -5   1   3  148.04    7.02
   4  -1  -3   34.20    1.68
  -4   1   3   34.48    1.66
   3  -1  -3    8.28    0.48
   2  -1  -3    0.94    0.13
   2  -1  -3    0.69    0.18
   2  -1  -3    0.84    0.31
  -2   1   3    0.88    0.14
   1  -1  -3    1.40    0.13
   1  -1  -3    1.17    0.16
  -1   1   3    1.04    0.13
   0  -1  -3  171.41    8.77
   0  -1  -3  205.08    8.78
   0   1   3  197.17    8.78
  -1  -1  -3    3.63    0.25
  -2  -1  -3    5.67    0.36
  -2  -1  -3    5.94    0.58
  -3  -1  -3    2.86    0.28
  -3  -1  -3    3.26    0.96
   3   1   3    2.88    0.25
  -4  -1  -3   59.97    2.96
  -4  -1  -3   60.81    2.87
  -4  -1  -3   60.28    2.86
   4   1   3   61.98    2.87
   4   1   3   65.04    2.91
   4   1   3   60.23    2.92
  -5  -1  -3   51.32    2.42
  -5  -1  -3   50.48    2.43
   5   1   3   53.70    2.44
   5   1   3   50.24    2.49
   5   1   3   52.83    2.47
  -6  -1  -3    1.13    0.15
  -6  -1  -3    0.83    0.16
   6   1   3    0.98    0.21
   6   1   3    0.68    0.25
   6   1   3    0.85    0.20
  -7  -1  -3    3.07    0.23
  -7  -1  -3    3.07    0.21
   7   1   3    2.87    0.29
   7   1   3    2.96    0.23
   7   1   3    3.00    0.26
  -8  -1  -3    0.09    0.06
  -8  -1  -3    0.11    0.05
  11  -2  -3    6.98    0.35
 -11   2   3    7.20    0.35
  10  -2  -3    5.04    0.27
 -10   2   3    4.13    0.24
 -10   2   3    4.42    0.26
   9  -2  -3    0.74    0.14
  -9   2   3    1.05    0.15
  -9   2   3    0.67    0.15
   8  -2  -3   63.92    3.05
   8  -2  -3   65.05    3.05
  -8   2   3   67.49    3.04
  -8   2   3   63.26    3.05
  -8   2   3   66.15    3.02
   7  -2  -3    0.53    0.18
  -7   2   3    0.59    0.16
  -7   2   3    0.46    0.17
  -7   2   3    0.92    0.27
   6  -2  -3    5.56    0.36
   6  -2  -3    5.16    0.40
   6  -2  -3    5.36    0.37
  -6   2   3    5.67    0.32
  -6   2   3    4.92    0.33
  -6   2   3    4.91    0.38
  -6   2   3    5.28    0.48
   5  -2  -3   31.61    1.67
  -5   2   3   32.70    1.56
  -5   2   3   30.59    1.61
  -5   2   3   35.06    1.63
   4  -2  -3   68.55    3.24
  -4   2   3   67.57    3.21
   3  -2  -3   80.23    3.85
  -3   2   3   84.19    3.84
   2  -2  -3    5.80    0.38
  -2   2   3    5.91    0.37
   1  -2  -3    9.29    0.52
  -1   2   3    8.72    0.52
   0  -2  -3    1.89    0.19
   0   2   3    1.55    0.24
  -1  -2  -3  100.51    4.68
  -2  -2  -3   18.68    0.94
  -2  -2  -3   17.59    1.24
   2   2   3   16.56    0.88
  -3  -2  -3   12.74    0.66
  -3  -2  -3   12.75    0.68
  -3  -2  -3   14.23    0.79
   3   2   3   11.16    0.75
   3   2   3   12.88    0.67
   3   2   3   12.72    0.72
  -4  -2  -3    2.03    0.23
  -4  -2  -3    1.64    0.21
   4   2   3    2.06    0.28
   4   2   3    2.14    0.22
  -5  -2  -3    2.43    0.22
  -5  -2  -3    1.71    0.20
   5   2   3    2.04    0.22
   5   2   3    2.14    0.30
   5   2   3    1.97    0.25
  -6  -2  -3   21.68    0.98
  -6  -2  -3   20.92    1.02
   6   2   3   17.91    1.01
  -7  -2  -3    3.75    0.22
  -7  -2  -3    3.69    0.24
   7   2   3    3.76    0.24
   7   2   3    3.67    0.29
  10  -3  -3    3.16    0.19
 -10   3   3    2.45    0.18
  -9   3   3   28.98    1.38
   8  -3  -3    0.12    0.08
  -8   3   3    0.21    0.09
  -8   3   3    0.09    0.15
  -8   3   3    0.12    0.09
   7  -3  -3   48.58    2.37
   7  -3  -3   50.60    2.38
  -7   3   3   51.74    2.35
  -7   3   3   50.10    2.37
  -7   3   3   50.94    2.39
   6  -3  -3   40.15    1.93
   6  -3  -3   40.72    1.93
   6  -3  -3   38.74    1.97
  -6   3   3   41.62    1.91
  -6   3   3   43.37    1.93
  -6   3   3   38.15    2.08
  -6   3   3   41.71    1.96
   5  -3  -3    9.98    0.55
   5  -3  -3   10.72    0.57
   5  -3  -3    9.71    0.64
   5  -3  -3    9.99    0.55
  -5   3   3    9.90    0.54
  -5   3   3    9.89    0.67
  -5   3   3   10.33    0.58
  -5   3   3   10.27    0.53
   4  -3  -3    6.04    0.48
  -4   3   3    5.80    0.45
  -4   3   3    5.69    0.39
   3  -3  -3    0.85    0.23
  -3   3   3    0.67    0.21
   2  -3  -3  224.06   10.23
  -2   3   3  219.09   10.20
   1  -3  -3  163.97    7.59
   0  -3  -3   49.47    2.39
  -1  -3  -3    1.31    0.64
  -1  -3  -3    1.70    0.22
  -1  -3  -3    1.76    0.21
  -1  -3  -3    1.88    0.28
   1   3   3    1.86    0.30
   1   3   3    1.62    0.20
  -2  -3  -3   32.34    1.57
  -2  -3  -3   32.03    1.69
  -2  -3  -3   32.24    1.58
   2   3   3   34.56    1.63
   2   3   3   33.77    1.58
  -3  -3  -3   57.32    2.75
  -3  -3  -3   58.73    2.74
   3   3   3   60.03    2.76
  -4  -3  -3    6.20    0.37
  -4  -3  -3    6.74    0.39
   4   3   3    5.91    0.49
   4   3   3    6.57    0.40
   4   3   3    6.27    0.43
  -5  -3  -3   22.59    1.07
  -5  -3  -3   23.28    1.09
   5   3   3   21.62    1.10
   5   3   3   18.63    1.22
   5   3   3   23.95    1.10
  -6  -3  -3    3.09    0.19
  -6  -3  -3    2.71    0.21
   6   3   3    2.01    0.34
   6   3   3    2.73    0.21
   6   3   3    2.64    0.27
  -7  -3  -3    7.38    0.37
  -7  -3  -3    7.12    0.36
   7   3   3    7.23    0.36
  10  -4  -3   23.01    1.09
 -10   4   3   23.60    1.10
   9  -4  -3    4.04    0.25
  -9   4   3    3.78    0.23
  -9   4   3    4.40    0.26
   8  -4  -3   31.09    1.50
  -8   4   3   31.78    1.48
  -8   4   3   31.20    1.50
   7  -4  -3    0.07    0.08
   7  -4  -3   -0.13    0.13
  -7   4   3    0.11    0.09
  -7   4   3    0.13    0.09
  -7   4   3    0.21    0.15
   6  -4  -3    6.50    0.42
   6  -4  -3    6.25    0.46
   6  -4  -3    6.48    0.39
  -6   4   3    6.23    0.55
  -6   4   3    6.55    0.39
  -6   4   3    6.78    0.38
   5  -4  -3   54.16    2.50
   5  -4  -3   53.75    2.46
   5  -4  -3   52.08    2.46
  -5   4   3   52.31    2.44
  -5   4   3   53.22    2.47
  -5   4   3   48.16    2.63
  -5   4   3   52.28    2.45
   4  -4  -3    0.40    0.13
   4  -4  -3    0.30    0.13
   4  -4  -3    0.05    0.14
   4  -4  -3    0.27    0.10
  -4   4   3    0.29    0.14
  -4   4   3    0.53    0.17
  -4   4   3    0.27    0.11
  -4   4   3    0.36    0.27
   3  -4  -3   28.62    1.36
   3  -4  -3   29.01    1.38
   3  -4  -3   28.91    1.38
  -3   4   3   28.01    1.37
  -3   4   3   28.82    1.36
  -3   4   3   28.23    1.38
  -3   4   3   28.22    1.50
   2  -4  -3    0.12    0.11
   2  -4  -3    0.22    0.12
   2  -4  -3   -0.04    0.20
   2  -4  -3    0.09    0.11
  -2   4   3    0.07    0.10
  -2   4   3    0.15    0.15
   1  -4  -3   24.29    1.27
   1  -4  -3   24.04    1.17
   1  -4  -3   23.74    1.16
   1  -4  -3   22.98    1.14
  -1   4   3   24.71    1.21
  -1   4   3   23.08    1.16
  -1   4   3   23.54    1.16
   0  -4  -3   20.61    1.00
   0  -4  -3   20.09    0.98
   0  -4  -3   19.16    1.01
   0  -4  -3   21.15    1.14
   0   4   3   19.41    1.01
   0   4   3   20.87    1.05
   0   4   3   20.08    1.00
  -1  -4  -3   18.43    1.12
  -1  -4  -3   18.73    0.90
  -1  -4  -3   17.25    0.95
  -1  -4  -3   18.00    0.91
   1   4   3   18.45    0.95
   1   4   3   18.99    0.92
  -2  -4  -3   19.18    0.96
  -2  -4  -3   19.15    0.94
   2   4   3   19.08    0.97
   2   4   3   19.21    1.07
  -3  -4  -3    6.74    0.41
  -3  -4  -3    6.94    0.39
   3   4   3    6.85    0.42
  -4  -4  -3   20.94    1.00
  -4  -4  -3   20.36    0.98
   4   4   3   20.09    1.01
   4   4   3   19.33    1.01
  -5  -4  -3    1.95    0.15
  -5  -4  -3    1.91    0.17
   5   4   3    1.44    0.22
   5   4   3    1.92    0.18
  -6  -4  -3   26.81    1.34
  -6  -4  -3   31.51    1.35
   6   4   3   27.43    1.34
  10  -5  -3    0.03    0.04
  10  -5  -3   -0.01    0.04
 -10   5   3   -0.05    0.04
   9  -5  -3   17.74    0.84
  -9   5   3   17.51    0.84
  -9   5   3   17.19    0.82
  -8   5   3   58.85    2.72
   7  -5  -3    9.59    0.50
  -7   5   3    8.92    0.49
  -7   5   3    8.72    0.48
   6  -5  -3   17.24    0.87
   6  -5  -3   16.40    0.83
   6  -5  -3   15.56    0.85
  -6   5   3   16.57    0.81
  -6   5   3   16.09    0.86
  -6   5   3   17.15    0.84
   5  -5  -3    6.15    0.40
   5  -5  -3    7.05    0.44
   5  -5  -3    6.36    0.39
  -5   5   3    5.81    0.44
  -5   5   3    6.09    0.36
  -5   5   3    6.50    0.38
   4  -5  -3   19.10    1.14
   4  -5  -3   21.97    1.04
  -4   5   3   21.46    1.04
   3  -5  -3    6.99    0.42
   3  -5  -3    7.12    0.43
   3  -5  -3    7.01    0.42
  -3   5   3    7.78    0.42
  -3   5   3    7.61    0.49
  -3   5   3    7.12    0.45
   2  -5  -3   33.98    1.64
   2  -5  -3   34.48    1.61
   2  -5  -3   35.40    1.65
  -2   5   3   33.38    1.64
  -2   5   3   34.12    1.65
   1  -5  -3    5.60    0.46
   1  -5  -3    6.52    0.38
  -1   5   3    6.15    0.41
   0  -5  -3    4.48    0.32
   0  -5  -3    4.85    0.36
   0  -5  -3    4.64    0.30
   0   5   3    4.23    0.32
   0   5   3    4.68    0.34
  -1  -5  -3   41.48    1.88
  -1  -5  -3   38.78    1.91
  -1  -5  -3   39.29    1.96
   1   5   3   40.00    1.91
   1   5   3   40.70    1.92
  -2  -5  -3    0.57    0.15
  -2  -5  -3    0.57    0.16
   2   5   3    0.98    0.35
   2   5   3    0.61    0.19
  -3  -5  -3   24.43    1.20
  -3  -5  -3   24.85    1.17
   3   5   3   24.30    1.21
  -4  -5  -3   -0.07    0.06
  -4  -5  -3   -0.02    0.07
   4   5   3    0.16    0.09
   4   5   3    0.01    0.06
  -5  -5  -3    0.50    0.10
   5   5   3    0.58    0.10
   9  -6  -3    0.50    0.07
  -9   6   3    0.57    0.09
   8  -6  -3    0.45    0.09
  -8   6   3    0.38    0.10
  -7   6   3   20.87    1.00
   6  -6  -3    1.40    0.16
  -6   6   3    1.38    0.17
  -6   6   3    1.20    0.16
  -6   6   3    1.85    0.32
   5  -6  -3   29.02    1.36
   5  -6  -3   25.77    1.35
  -5   6   3   26.67    1.37
  -5   6   3   29.58    1.34
  -5   6   3   29.34    1.36
   4  -6  -3    4.97    0.31
   4  -6  -3    4.61    0.33
  -4   6   3    4.64    0.35
   3  -6  -3    2.54    0.25
   3  -6  -3    2.75    0.22
  -3   6   3    2.93    0.25
  -3   6   3    2.76    0.23
   2  -6  -3   29.70    1.40
   2  -6  -3   28.55    1.40
  -2   6   3   29.07    1.41
  -2   6   3   28.98    1.41
   1  -6  -3   14.66    0.77
   1  -6  -3   15.93    0.79
   1  -6  -3   15.18    0.78
  -1   6   3   15.64    0.79
  -1   6   3   15.19    0.80
   0  -6  -3   15.59    0.76
   0  -6  -3   14.57    0.74
   0  -6  -3   14.62    0.76
   0   6   3   14.97    0.77
   0   6   3   14.30    0.77
  -1  -6  -3    0.67    0.19
  -1  -6  -3    0.65    0.15
  -1  -6  -3    0.70    0.18
   1   6   3    0.45    0.16
   1   6   3    0.60    0.16
  -2  -6  -3    1.27    0.23
  -2  -6  -3    0.85    0.16
  -3  -6  -3    5.08    0.34
  -3  -6  -3    4.41    0.28
   3   6   3    4.59    0.29
   3   6   3    4.31    0.30
  -4  -6  -3   16.63    0.80
   4   6   3   16.54    0.80
   8  -7  -3   36.24    1.61
   8  -7  -3   32.03    1.58
   7  -7  -3    0.62    0.12
   7  -7  -3    0.85    0.10
   6  -7  -3    3.79    0.26
   6  -7  -3    4.43    0.26
  -5   7   3    9.12    0.53
   4  -7  -3   17.42    0.98
  -4   7   3   19.59    1.00
  -4   7   3   21.89    0.97
   3  -7  -3   14.84    0.71
  -3   7   3   12.23    0.73
  -3   7   3   14.55    0.71
   2  -7  -3    2.47    0.21
   2  -7  -3    2.25    0.31
  -2   7   3    2.47    0.24
  -2   7   3    2.47    0.23
   0  -7  -3    0.59    0.16
   0  -7  -3    0.53    0.14
   0   7   3    0.45    0.16
   0   7   3    0.47    0.12
  -1  -7  -3   32.73    1.53
  -1  -7  -3   31.91    1.51
   1   7   3   32.93    1.53
   1   7   3   30.85    1.51
  -2  -7  -3    5.02    0.31
  -2  -7  -3    5.54    0.30
   2   7   3    5.13    0.30
  -3  -7  -3    0.11    0.07
   3   7   3    0.13    0.06
   7  -8  -3   10.02    0.49
  -7   8   3   10.45    0.50
   6  -8  -3    2.81    0.17
  -6   8   3    2.93    0.18
   5  -8  -3    1.75    0.14
  -5   8   3    1.89    0.15
   4  -8  -3    0.58    0.11
  -4   8   3    0.65    0.12
   3  -8  -3    4.54    0.26
  -3   8   3    4.37    0.27
  -3   8   3    4.31    0.30
   2  -8  -3   31.29    1.43
  -2   8   3   31.30    1.43
  -2   8   3   28.00    1.43
   1  -8  -3    4.36    0.26
  -1   8   3    4.07    0.27
  -1   8   3    4.33    0.26
   0  -8  -3    1.49    0.14
   0   8   3    1.60    0.15
  -1  -8  -3    0.56    0.10
   1   8   3    0.68    0.12
   1   8   3    0.41    0.10
   4  -9  -3    1.16    0.09
  -4   9   3    0.83    0.09
   3  -9  -3    0.54    0.07
  -3   9   3    0.49    0.12
   2  -9  -3    0.09    0.04
   2  11  -4    0.59    0.11
   1  11  -4   35.01    1.63
  -1 -11   4   32.90    1.59
   0  11  -4   14.80    0.69
   0 -11   4   13.07    0.69
   1 -11   4    2.00    0.22
   1 -11   4    1.99    0.23
   2 -11   4    2.57    0.19
   3 -11   4    2.22    0.16
   4 -11   4   31.16    1.47
   4  10  -4   22.80    1.06
  -4 -10   4   21.56    1.06
   3  10  -4    4.00    0.26
  -3 -10   4    4.22    0.26
  -3 -10   4    3.99    0.23
   2  10  -4   10.57    0.55
  -2 -10   4   10.63    0.55
  -2 -10   4    9.77    0.51
   1  10  -4    2.76    0.22
  -1 -10   4    2.51    0.24
  -1 -10   4    2.37    0.21
  -1 -10   4    2.33    0.17
   0  10  -4    0.38    0.11
   0 -10   4    0.13    0.08
   0 -10   4    0.10    0.07
  -1  10  -4   38.40    1.90
   1 -10   4   42.17    1.91
   1 -10   4   40.42    1.92
   2 -10   4    2.67    0.21
   3 -10   4   11.27    0.61
   3 -10   4   11.45    0.59
  -4  10  -4    0.21    0.09
   4 -10   4    0.33    0.10
   4 -10   4    0.07    0.08
   5 -10   4   16.66    0.87
   5 -10   4   18.61    0.86
  -6  10  -4   13.49    0.71
   6 -10   4   16.04    0.73
   6 -10   4   15.25    0.72
   6   9  -4   -0.01    0.05
  -6  -9   4    0.02    0.05
   5   9  -4   10.90    0.57
  -5  -9   4   11.40    0.55
  -5  -9   4   11.26    0.57
   4   9  -4    2.84    0.23
  -4  -9   4    2.80    0.19
  -4  -9   4    2.93    0.22
  -3  -9   4   19.55    1.00
   2   9  -4   49.86    2.31
  -2  -9   4   49.81    2.33
  -2  -9   4   43.95    2.29
  -2  -9   4   52.18    2.28
   1   9  -4   17.36    0.87
  -1  -9   4   16.60    0.86
  -1  -9   4   17.40    0.88
  -1  -9   4   16.90    0.83
   0   9  -4    2.38    0.25
   0  -9   4    2.15    0.24
   0  -9   4    2.22    0.23
   0  -9   4    2.14    0.20
  -1   9  -4    0.25    0.14
   1  -9   4    0.14    0.12
   1  -9   4    0.08    0.07
  -2   9  -4   34.73    1.65
   2  -9   4   34.85    1.71
   2  -9   4   34.15    1.66
   3  -9   4   16.94    0.92
   3  -9   4   17.99    0.88
   4  -9   4   26.47    1.28
  -5   9  -4    3.09    0.26
   5  -9   4    3.17    0.26
   5  -9   4    2.90    0.21
   6  -9   4    2.87    0.20
   6  -9   4    2.87    0.23
   7  -9   4   20.86    1.01
   7  -9   4   20.96    0.99
   7   8  -4    0.09    0.07
  -7  -8   4    0.24    0.08
   6   8  -4   20.53    0.94
  -6  -8   4   17.80    0.92
   5   8  -4   48.87    2.29
  -5  -8   4   49.19    2.27
  -5  -8   4   47.20    2.28
   4   8  -4   10.83    0.57
  -4  -8   4   10.41    0.57
  -4  -8   4   10.00    0.55
   3   8  -4    3.40    0.29
  -3  -8   4    3.62    0.25
  -3  -8   4    3.15    0.30
   2   8  -4    0.43    0.13
  -2  -8   4    0.23    0.08
  -2  -8   4    0.11    0.09
   1   8  -4   57.34    2.76
  -1  -8   4   59.64    2.73
  -1  -8   4   59.68    2.77
   0  -8   4   19.51    0.93
   0  -8   4   19.08    0.97
   1  -8   4   43.72    2.04
   1  -8   4   39.41    2.07
   1  -8   4   44.24    2.02
   2  -8   4    1.41    0.39
   2  -8   4    0.70    0.27
   2  -8   4    1.22    0.18
   3  -8   4    1.73    0.26
   3  -8   4    2.32    0.21
   4  -8   4   49.00    2.40
   4  -8   4   51.98    2.38
   5  -8   4    5.27    0.36
   5  -8   4    5.14    0.32
   6  -8   4   34.17    1.67
   6  -8   4   35.45    1.65
  -7   8  -4    0.62    0.17
   7  -8   4    0.46    0.13
   8   7  -4   -0.05    0.07
  -8  -7   4    0.04    0.04
   7   7  -4   36.31    1.78
  -7  -7   4   39.19    1.77
  -6  -7   4    1.23    0.20
  -5  -7   4    0.79    0.15
  -5  -7   4    0.47    0.11
   4   7  -4   54.23    2.51
  -4  -7   4   55.01    2.49
  -4  -7   4   50.08    2.49
   3   7  -4    5.20    0.37
  -3  -7   4    5.01    0.32
   2   7  -4   54.65    2.81
   2   7  -4   53.20    2.63
  -2  -7   4   57.46    2.61
  -2  -7   4   53.36    2.64
  -2  -7   4   61.75    3.20
   1   7  -4    1.80    0.32
   1   7  -4    1.63    0.32
  -1  -7   4    2.10    0.20
  -1  -7   4    2.12    0.22
  -1  -7   4    1.69    0.47
   0   7  -4   30.18    1.51
   0  -7   4   30.06    1.45
   0  -7   4   28.66    1.41
   0  -7   4   30.97    1.95
  -1   7  -4   46.56    2.27
   1  -7   4   48.55    2.24
   1  -7   4   44.05    2.26
   1  -7   4   46.91    2.25
   1  -7   4   50.61    2.80
  -2   7  -4   76.35    3.64
   2  -7   4   83.04    4.23
   2  -7   4   77.00    3.62
   2  -7   4   75.11    3.64
   3  -7   4  110.90    5.14
   3  -7   4  109.88    5.10
   4  -7   4    3.44    0.31
   4  -7   4    3.70    0.26
   5  -7   4   12.16    0.64
   5  -7   4   12.33    0.67
   6  -7   4    0.06    0.08
  -7   7  -4   33.20    1.61
   7  -7   4   35.47    1.64
   7  -7   4   33.84    1.61
  -8   7  -4    6.01    0.36
   8  -7   4    7.56    0.38
   8   6  -4    4.73    0.31
   8   6  -4    4.30    0.27
  -8  -6   4    4.40    0.26
   7   6  -4   32.30    1.56
   7   6  -4   31.63    1.55
   6   6  -4   22.37    1.08
  -6  -6   4   19.90    1.06
  -6  -6   4   22.01    1.06
   5   6  -4   30.92    1.48
  -5  -6   4   32.02    1.47
  -5  -6   4   31.37    1.48
  -5  -6   4   27.26    1.46
   4   6  -4    6.44    0.43
  -4  -6   4    7.05    0.44
   3   6  -4   37.66    1.94
   3   6  -4   37.12    1.83
  -3  -6   4   40.81    2.29
  -3  -6   4   37.64    1.83
  -3  -6   4   38.79    1.81
   2   6  -4   10.45    0.65
  -2  -6   4   10.97    0.93
  -2  -6   4   10.24    0.55
  -2  -6   4   10.97    0.60
   1   6  -4   56.05    2.62
  -1  -6   4   53.80    2.57
  -1  -6   4   54.90    3.00
   0   6  -4   56.53    2.58
   0  -6   4   54.71    3.00
   0  -6   4   52.81    2.56
  -1   6  -4    0.15    0.08
   1  -6   4    0.08    0.15
   1  -6   4    0.24    0.09
  -2   6  -4   55.54    2.55
   2  -6   4   51.71    2.58
   2  -6   4   52.45    2.56
   2  -6   4   59.05    3.07
  -3   6  -4    1.29    0.19
   3  -6   4    1.88    0.47
   3  -6   4    1.45    0.21
   3  -6   4    1.68    0.25
   4  -6   4   79.85    3.74
   5  -6   4    2.74    0.24
   5  -6   4    2.53    0.26
   6  -6   4    1.49    0.20
   6  -6   4    1.23    0.23
   7  -6   4    2.60    0.22
  -8   6  -4   18.05    0.94
   8  -6   4   21.41    0.97
   9   5  -4   25.62    1.17
   9   5  -4   23.78    1.14
  -9  -5   4   23.51    1.15
   8   5  -4   11.00    0.61
   8   5  -4   12.02    0.60
  -8  -5   4   11.98    0.60
  -8  -5   4   11.05    0.62
   7   5  -4    0.36    0.13
   7   5  -4    0.19    0.10
  -7  -5   4    0.22    0.14
   6   5  -4   36.58    1.87
   6   5  -4   41.73    1.87
  -6  -5   4   39.37    1.84
  -6  -5   4   37.17    1.84
   5   5  -4    4.35    0.65
   5   5  -4    3.09    0.29
  -5  -5   4    2.36    0.26
  -5  -5   4    3.22    0.31
  -5  -5   4    3.11    0.30
   4   5  -4  174.59    8.14
  -4  -5   4  184.40    8.12
  -4  -5   4  172.49    8.13
   3   5  -4   16.99    0.93
  -3  -5   4   16.62    1.19
  -3  -5   4   17.72    0.86
   2   5  -4    4.77    0.32
  -2  -5   4    4.22    0.52
   1   5  -4   25.02    1.23
  -1  -5   4   25.64    1.57
   0   5  -4   19.99    0.95
   0   5  -4   17.87    0.95
   0  -5   4   20.80    1.31
  -1   5  -4  135.86    6.25
  -1   5  -4  135.78    6.27
   1  -5   4  138.08    6.69
  -2   5  -4    0.37    0.12
  -2   5  -4    0.25    0.08
   2  -5   4    0.52    0.33
  -3   5  -4   12.58    0.61
   3  -5   4   11.40    0.68
   3  -5   4   13.75    1.04
   3  -5   4   12.28    0.66
  -4   5  -4    1.41    0.19
   4  -5   4    1.77    0.23
   4  -5   4    1.28    0.23
   5  -5   4   60.83    2.95
   5  -5   4   63.12    3.00
   5  -5   4   65.89    2.99
   6  -5   4   45.72    2.27
   6  -5   4   48.49    2.25
   7  -5   4    2.58    0.30
  -8   5  -4    4.34    0.29
   8  -5   4    4.81    0.30
  10   4  -4   -0.02    0.05
 -10  -4   4    0.04    0.06
   9   4  -4   21.18    1.01
   9   4  -4   20.64    1.00
  -9  -4   4   19.88    0.99
  -9  -4   4   21.72    1.01
   8   4  -4    0.48    0.18
  -8  -4   4    0.26    0.09
   7   4  -4  132.61    6.21
   7   4  -4  138.60    6.22
  -7  -4   4  132.40    6.18
   6   4  -4    0.92    0.21
   6   4  -4    0.72    0.25
  -6  -4   4    1.17    0.30
  -6  -4   4    0.46    0.12
   5   4  -4    4.06    0.49
   5   4  -4    4.41    0.32
  -5  -4   4    3.90    0.29
  -5  -4   4    4.09    0.33
  -5  -4   4    3.68    0.33
  -5  -4   4    3.76    0.37
   4   4  -4   54.14    2.74
  -4  -4   4   59.74    2.67
   3   4  -4   81.15    3.82
  -3  -4   4   81.64    4.11
   2   4  -4  165.72    7.69
  -2  -4   4  168.81    8.01
   1   4  -4    1.87    0.16
   1   4  -4    1.94    0.16
  -1  -4   4    2.24    0.36
   0   4  -4    1.92    0.19
   0   4  -4    1.87    0.13
   0   4  -4    1.99    0.13
   0  -4   4    1.91    0.35
  -1   4  -4   15.64    0.89
   1  -4   4   16.06    1.09
  -2   4  -4  161.73    7.91
   2  -4   4  175.50    8.12
  -3   4  -4   23.16    1.04
  -3   4  -4   20.25    1.36
  -3   4  -4   23.61    1.09
   3  -4   4   19.99    1.11
   3  -4   4   23.62    1.46
  -4   4  -4    2.30    0.20
   4  -4   4    1.71    0.33
   4  -4   4    1.78    0.26
   5  -4   4   26.43    1.34
   5  -4   4   25.94    1.31
   6  -4   4    2.37    0.26
   6  -4   4    2.37    0.31
  -7   4  -4   75.55    3.41
   7  -4   4   71.62    3.47
  -8   4  -4    1.93    0.18
   8  -4   4    2.10    0.24
   8  -4   4    1.95    0.19
  10   3  -4   32.16    1.51
 -10  -3   4   29.42    1.49
 -10  -3   4   35.23    1.53
   9   3  -4    5.96    0.36
   9   3  -4    6.10    0.36
  -9  -3   4    5.78    0.35
  -9  -3   4    5.96    0.33
   8   3  -4    0.85    0.19
   8   3  -4    0.98    0.19
  -8  -3   4    0.77    0.17
  -8  -3   4    0.85    0.18
   7   3  -4    0.59    0.20
   7   3  -4    1.08    0.22
  -7  -3   4    1.04    0.18
  -7  -3   4    0.77    0.18
   6   3  -4  109.87    5.18
   6   3  -4  112.89    5.16
   6   3  -4  106.94    5.34
  -6  -3   4  114.74    5.14
  -6  -3   4  113.64    5.17
   5   3  -4   28.92    1.49
   5   3  -4   27.11    1.38
  -5  -3   4   29.01    1.37
  -5  -3   4   28.77    1.39
   4   3  -4    0.47    0.18
  -4  -3   4    0.41    0.39
   3   3  -4    4.23    0.43
   3   3  -4    4.57    0.30
  -3  -3   4    4.74    0.54
   2   3  -4   15.52    0.87
   2   3  -4   15.20    0.79
   2   3  -4   17.29    0.80
  -2  -3   4   16.82    1.07
  -2  -3   4   14.46    0.76
   1   3  -4  199.75    9.93
   1   3  -4  213.95    9.86
   1   3  -4  227.23    9.97
  -1  -3   4  219.12   10.17
   0   3  -4   20.86    0.97
   0   3  -4   20.86    0.97
   0   3  -4   20.84    1.11
   0  -3   4   20.67    1.29
  -1   3  -4    4.41    0.39
   1  -3   4    4.35    0.49
  -2   3  -4   21.09    1.22
  -2   3  -4   20.14    0.96
  -2   3  -4   20.16    0.96
   2  -3   4   21.00    1.32
  -3   3  -4   40.11    1.88
  -3   3  -4   39.29    2.21
   3  -3   4   41.24    2.26
  -4   3  -4   65.17    2.93
   4  -3   4   59.81    2.96
   4  -3   4   62.13    2.94
   5  -3   4    2.71    0.32
   5  -3   4    2.86    0.29
   6  -3   4    1.92    0.28
   6  -3   4    2.17    0.25
  -7   3  -4   -0.10    0.09
   7  -3   4    0.00    0.20
   7  -3   4    0.05    0.12
  -8   3  -4   38.42    1.81
   8  -3   4   37.59    1.83
   8  -3   4   40.69    1.87
  10   2  -4   -0.04    0.05
 -10  -2   4   -0.11    0.06
 -10  -2   4    0.09    0.06
   9   2  -4   77.01    3.78
   9   2  -4   80.73    3.75
  -9  -2   4   82.77    3.76
  -9  -2   4   83.57    3.75
   8   2  -4    8.26    0.49
   8   2  -4    8.27    0.50
  -8  -2   4    8.69    0.47
  -8  -2   4    8.50    0.49
   7   2  -4   22.20    1.06
   7   2  -4   21.08    1.07
  -7  -2   4   21.36    1.05
  -7  -2   4   21.32    1.07
   6   2  -4    2.21    0.26
   6   2  -4    3.29    0.33
   6   2  -4    2.47    0.51
  -6  -2   4    2.37    0.27
  -6  -2   4    2.51    0.24
  -6  -2   4    2.66    0.25
   5   2  -4   35.22    1.77
   4   2  -4  112.54    5.10
  -4  -2   4  106.90    5.36
  -4  -2   4  108.61    5.07
   3   2  -4    1.32    0.21
   3   2  -4    1.47    0.32
   3   2  -4    1.54    0.17
  -3  -2   4    1.55    0.36
   2   2  -4    2.66    0.34
   2   2  -4    2.67    0.21
   2   2  -4    2.92    0.20
  -2  -2   4    3.07    0.41
  -2  -2   4    2.90    0.20
   1   2  -4   25.64    1.19
   1   2  -4   25.14    1.19
  -1  -2   4   24.42    1.48
   0   2  -4  159.43    6.70
   0   2  -4  134.28    6.61
   0  -2   4  140.33    6.98
  -1   2  -4   59.76    2.78
  -1   2  -4   61.75    3.00
  -1   2  -4   60.99    2.78
   1  -2   4   59.07    3.12
  -2   2  -4   17.28    0.80
  -2   2  -4   16.08    0.80
  -2   2  -4   16.90    1.06
   2  -2   4   16.17    1.13
  -3   2  -4    0.68    0.40
  -3   2  -4    0.90    0.13
  -4   2  -4    6.02    0.40
   4  -2   4    6.07    0.41
   4  -2   4    5.20    0.41
   5  -2   4  132.30    6.27
   5  -2   4  137.26    6.25
  -6   2  -4    2.92    0.26
   6  -2   4    3.02    0.29
   6  -2   4    3.41    0.34
  -7   2  -4   17.85    0.99
  -7   2  -4   21.00    0.97
   7  -2   4   21.14    1.02
  -8   2  -4    1.22    0.14
   8  -2   4    1.23    0.17
   8  -2   4    1.45    0.19
  10   1  -4    4.72    0.28
 -10  -1   4    4.54    0.26
 -10  -1   4    4.43    0.28
   9   1  -4   14.44    0.74
  -9  -1   4   14.19    0.72
   8   1  -4   50.83    2.47
   8   1  -4   52.05    2.48
  -8  -1   4   53.00    2.46
  -8  -1   4   51.92    2.47
  -8  -1   4   54.75    2.49
   7   1  -4   34.88    1.82
   7   1  -4   39.79    1.78
  -7  -1   4   32.93    1.84
  -7  -1   4   39.09    1.72
   6   1  -4   12.63    0.65
   6   1  -4   11.77    0.69
   6   1  -4   11.34    0.66
   6   1  -4   12.13    0.84
  -6  -1   4   13.22    0.66
  -6  -1   4   13.12    0.68
  -6  -1   4   12.28    0.64
  -6  -1   4   12.44    0.63
   5   1  -4    4.03    0.38
  -5  -1   4    3.93    0.61
   4   1  -4    0.66    0.16
  -4  -1   4    0.54    0.17
  -4  -1   4    0.39    0.34
   3   1  -4   95.67    4.59
   3   1  -4  102.60    4.59
  -3  -1   4  100.92    4.88
  -3  -1   4   95.26    4.56
   2   1  -4   13.53    0.66
   2   1  -4   12.81    0.66
   2   1  -4   12.16    0.83
  -2  -1   4   12.81    0.92
  -2  -1   4   12.05    0.64
   1   1  -4   76.64    3.57
   1   1  -4   79.66    3.57
  -1  -1   4   80.58    3.91
  -1  -1   4   71.92    3.55
   0   1  -4    7.73    0.39
   0   1  -4    7.37    0.39
   0  -1   4    7.15    0.67
  -1   1  -4   63.11    3.01
  -1   1  -4   56.54    2.75
  -1   1  -4   58.69    2.74
   1  -1   4   58.45    3.11
  -2   1  -4   88.12    4.37
  -2   1  -4   88.78    4.07
   2  -1   4   86.96    4.43
  -3   1  -4   11.26    0.58
   3  -1   4    9.86    0.60
   3  -1   4    9.68    0.60
  -4   1  -4   17.96    0.97
   4  -1   4   17.70    0.96
   4  -1   4   17.50    0.89
   4  -1   4   18.00    0.94
  -5   1  -4    3.66    0.31
   5  -1   4    3.73    0.37
   5  -1   4    3.66    0.32
   5  -1   4    4.17    0.34
  -6   1  -4   28.97    1.45
  -6   1  -4   30.15    1.47
   6  -1   4   29.62    1.45
   6  -1   4   31.66    1.50
   6  -1   4   31.40    1.53
  -7   1  -4   20.62    1.10
  -7   1  -4   23.19    1.08
   7  -1   4   23.36    1.12
   7  -1   4   22.95    1.15
  -8   1  -4   17.10    0.92
  -8   1  -4   20.64    0.91
   8  -1   4   20.04    0.95
   8  -1   4   18.65    0.91
  11   0  -4   18.87    0.89
 -11   0   4   18.99    0.88
  10   0  -4   20.11    0.94
 -10   0   4   18.30    0.94
 -10   0   4   19.53    0.93
   9   0  -4    8.71    0.49
  -9   0   4    9.31    0.52
  -9   0   4    8.38    0.47
   8   0  -4    1.99    0.24
   8   0  -4    1.84    0.20
  -8   0   4    1.54    0.20
  -8   0   4    1.53    0.19
  -8   0   4    1.84    0.22
   7   0  -4    1.18    0.24
   7   0  -4    0.76    0.19
  -7   0   4    1.03    0.18
   6   0  -4   57.97    2.81
   6   0  -4   60.90    2.80
   6   0  -4   60.59    2.82
  -6   0   4   59.56    2.79
  -6   0   4   60.79    2.80
  -6   0   4   60.05    2.77
   5   0  -4    0.55    0.22
  -5   0   4    0.51    0.19
  -5   0   4    0.74    0.42
   4   0  -4   75.76    3.59
  -4   0   4   76.64    3.91
   3   0  -4    1.25    0.17
  -3   0   4    1.13    0.17
   2   0  -4   40.60    1.80
   2   0  -4   34.94    1.80
  -2   0   4   37.13    1.78
   1   0  -4  105.41    4.64
   1   0  -4   94.19    4.63
  -1   0   4   96.91    4.64
  -1   0   4  103.82    4.98
   0   0  -4   20.12    1.09
   0   0  -4   24.06    1.10
   0   0   4   22.62    1.44
  -1   0  -4   19.54    0.95
   1   0   4   18.65    1.36
  -2   0  -4   10.01    0.55
  -2   0  -4    9.50    0.85
  -3   0  -4   71.95    3.32
   3   0   4   71.21    3.26
   3   0   4   68.38    3.31
   3   0   4   68.82    3.31
  -4   0  -4   14.96    0.80
  -4   0  -4   14.83    0.78
   4   0   4   15.05    0.87
   4   0   4   15.27    0.85
   4   0   4   15.66    0.79
  -5   0  -4  100.51    4.63
  -5   0  -4   98.56    4.65
   5   0   4   97.20    4.64
   5   0   4  108.51    4.70
   5   0   4   97.40    4.71
  -6   0  -4    6.70    0.41
  -6   0  -4    6.51    0.38
   6   0   4    7.20    0.43
   6   0   4    6.65    0.46
  -7   0  -4    0.09    0.09
  -7   0  -4    0.14    0.06
   7   0   4    0.02    0.08
   7   0   4    0.05    0.12
  -8   0  -4   19.41    0.99
  -8   0  -4   22.40    0.98
  11  -1  -4    1.76    0.11
 -11   1   4    1.38    0.10
  10  -1  -4    2.75    0.19
 -10   1   4    2.33    0.22
 -10   1   4    2.37    0.18
   9  -1  -4   46.12    2.11
   9  -1  -4   46.00    2.15
  -9   1   4   45.84    2.10
  -9   1   4   40.96    2.09
   8  -1  -4    4.53    0.35
   8  -1  -4    5.17    0.34
  -8   1   4    5.42    0.33
  -8   1   4    5.04    0.31
  -8   1   4    5.30    0.35
   7  -1  -4   11.07    0.60
   7  -1  -4   10.48    0.60
  -7   1   4   11.33    0.58
  -7   1   4   10.57    0.57
   6  -1  -4    4.18    0.32
   6  -1  -4    4.08    0.33
   6  -1  -4    4.56    0.33
  -6   1   4    4.47    0.71
  -6   1   4    4.07    0.29
  -6   1   4    4.49    0.31
  -6   1   4    4.52    0.30
   5  -1  -4   39.53    1.93
   5  -1  -4   41.37    1.92
   5  -1  -4   41.85    2.04
  -5   1   4   40.18    1.93
  -5   1   4   40.69    2.00
   4  -1  -4   35.86    1.78
  -4   1   4   36.23    1.77
   3  -1  -4   30.07    1.48
  -3   1   4   29.49    1.47
   2  -1  -4    7.70    0.45
  -2   1   4    7.30    0.46
   1  -1  -4    2.41    0.23
  -1   1   4    3.22    0.32
   0  -1  -4   65.48    3.08
   1   1   4    1.03    0.58
  -2  -1  -4   53.86    2.56
   2   1   4   55.40    2.50
   2   1   4   52.99    2.53
   2   1   4   51.61    2.55
  -3  -1  -4    0.75    0.24
  -3  -1  -4    1.26    0.24
  -3  -1  -4    1.29    0.31
   3   1   4    1.03    0.29
   3   1   4    1.29    0.30
   3   1   4    1.16    0.21
  -4  -1  -4    4.25    0.33
  -4  -1  -4    4.64    0.37
   4   1   4    4.66    0.40
   4   1   4    5.29    0.39
   4   1   4    5.06    0.34
  -5  -1  -4   50.10    2.38
  -5  -1  -4   48.57    2.39
   5   1   4   51.58    2.40
   5   1   4   54.20    2.46
   5   1   4   49.51    2.42
  -6  -1  -4    9.85    0.48
  -6  -1  -4    9.27    0.50
   6   1   4    8.54    0.49
   6   1   4    9.32    0.55
   6   1   4    9.06    0.52
  -7  -1  -4   20.38    1.02
  -7  -1  -4   21.69    1.01
   7   1   4   23.30    1.07
   7   1   4   20.45    1.05
 -11   2   4   13.72    0.65
  10  -2  -4    0.27    0.10
 -10   2   4    0.28    0.07
 -10   2   4    0.30    0.13
  -9   2   4    0.48    0.12
  -9   2   4    0.33    0.09
   8  -2  -4   43.89    2.10
   8  -2  -4   43.63    2.10
  -8   2   4   45.38    2.07
  -8   2   4   43.60    2.10
  -8   2   4   45.21    2.09
   7  -2  -4    2.97    0.26
   7  -2  -4    3.13    0.28
  -7   2   4    3.37    0.23
  -7   2   4    2.90    0.29
  -7   2   4    3.03    0.24
   6  -2  -4   49.38    2.33
   6  -2  -4   48.39    2.32
   6  -2  -4   49.94    2.30
  -6   2   4   49.53    2.31
  -6   2   4   49.48    2.33
  -6   2   4   48.56    2.29
   5  -2  -4   13.71    0.73
   5  -2  -4   13.34    0.72
   5  -2  -4   13.62    0.71
  -5   2   4   14.28    0.71
  -5   2   4   14.41    0.73
  -5   2   4   13.62    0.69
   4  -2  -4   14.04    0.71
   4  -2  -4   13.52    0.72
   4  -2  -4   13.94    0.81
  -4   2   4   14.06    0.84
   3  -2  -4   51.17    2.45
  -3   2   4   49.99    2.44
   2  -2  -4  178.90    8.27
   1  -2  -4  107.04    5.00
   0  -2  -4   -0.03    0.11
   0   2   4   -0.09    0.19
  -1  -2  -4   24.82    1.21
  -1  -2  -4   23.79    1.21
  -1  -2  -4   25.81    1.30
   1   2   4   25.66    1.25
   1   2   4   24.74    1.21
  -2  -2  -4   13.32    0.70
  -2  -2  -4   13.15    0.71
  -2  -2  -4   13.49    0.82
   2   2   4   12.42    0.78
   2   2   4   14.30    0.70
   2   2   4   14.15    0.75
  -3  -2  -4   48.20    2.18
  -3  -2  -4   46.48    2.19
   3   2   4   42.62    2.25
   3   2   4   48.15    2.20
  -4  -2  -4   24.55    1.21
  -4  -2  -4   25.39    1.20
   4   2   4   23.06    1.26
   4   2   4   25.81    1.26
   4   2   4   24.94    1.22
  -5  -2  -4    2.53    0.21
  -5  -2  -4    3.09    0.23
   5   2   4    2.62    0.25
   5   2   4    2.63    0.28
  -6  -2  -4   41.00    1.98
  -6  -2  -4   43.91    1.96
   6   2   4   41.04    2.01
   6   2   4   42.12    1.99
   6   2   4   42.79    1.97
  -7  -2  -4    0.17    0.06
  -7  -2  -4    0.39    0.10
  10  -3  -4    0.37    0.09
 -10   3   4    0.26    0.06
   9  -3  -4    9.90    0.52
  -9   3   4   10.10    0.50
  -9   3   4   10.68    0.52
  -9   3   4    9.55    0.55
   8  -3  -4   -0.09    0.15
   8  -3  -4    0.03    0.08
  -8   3   4    0.03    0.08
  -8   3   4    0.05    0.08
  -8   3   4   -0.09    0.11
   7  -3  -4    9.26    0.51
   7  -3  -4    8.64    0.49
  -7   3   4    9.04    0.49
  -7   3   4    8.39    0.50
  -7   3   4    9.00    0.47
   6  -3  -4   20.15    1.03
   6  -3  -4   21.64    1.04
  -6   3   4   20.68    1.01
  -6   3   4   20.82    1.03
  -6   3   4   21.15    1.14
   5  -3  -4   24.53    1.22
   5  -3  -4   25.54    1.24
   5  -3  -4   26.39    1.24
  -5   3   4   24.44    1.21
  -5   3   4   25.57    1.24
  -5   3   4   25.91    1.23
   4  -3  -4   23.62    1.40
   4  -3  -4   26.00    1.26
   4  -3  -4   26.33    1.27
   4  -3  -4   26.21    1.24
  -4   3   4   25.97    1.25
  -4   3   4   26.32    1.23
  -4   3   4   26.31    1.26
   3  -3  -4    0.57    0.23
   3  -3  -4    0.10    0.15
   3  -3  -4    0.46    0.18
   3  -3  -4    0.29    0.12
  -3   3   4    0.54    0.20
  -3   3   4    0.15    0.10
  -3   3   4    0.29    0.18
   2  -3  -4   32.27    1.66
   2  -3  -4   32.66    1.54
   2  -3  -4   31.81    1.55
  -2   3   4   32.22    1.55
  -2   3   4   33.27    1.60
   1  -3  -4    1.47    0.21
   1  -3  -4    1.22    0.20
   1  -3  -4    1.04    0.29
  -1   3   4    1.40    0.20
  -1   3   4    1.50    0.27
  -1   3   4    1.34    0.27
   0  -3  -4   56.42    2.73
   0  -3  -4   58.79    2.84
   0  -3  -4   57.77    2.71
   0   3   4   55.48    2.72
   0   3   4   63.20    2.78
  -1  -3  -4   17.75    0.89
  -1  -3  -4   17.71    0.91
   1   3   4   19.19    1.78
   1   3   4   17.13    0.90
   1   3   4   18.51    0.96
  -2  -3  -4    8.53    0.48
  -2  -3  -4    8.65    0.47
   2   3   4    8.45    0.48
  -3  -3  -4   20.86    1.02
  -3  -3  -4   20.77    1.04
   3   3   4   20.86    1.04
  -4  -3  -4    0.29    0.09
  -4  -3  -4    0.15    0.08
   4   3   4    0.11    0.08
   4   3   4    0.21    0.09
  -5  -3  -4   26.64    1.26
  -5  -3  -4   26.98    1.25
   5   3   4   26.70    1.26
   5   3   4   24.78    1.27
  -6  -3  -4    0.02    0.05
  -6  -3  -4   -0.05    0.05
   6   3   4    0.10    0.05
  10  -4  -4    5.56    0.29
 -10   4   4    5.69    0.31
   9  -4  -4    0.92    0.12
  -9   4   4    0.62    0.21
  -9   4   4    1.30    0.13
   8  -4  -4   33.78    1.56
  -8   4   4   33.50    1.55
  -8   4   4   31.84    1.52
  -8   4   4   31.24    1.56
   7  -4  -4   18.14    0.93
   7  -4  -4   18.65    0.93
  -7   4   4   18.68    0.90
  -7   4   4   18.43    0.92
  -7   4   4   19.03    0.94
   6  -4  -4    1.89    0.21
   6  -4  -4    1.94    0.23
  -6   4   4    2.22    0.20
  -6   4   4    2.31    0.25
  -6   4   4    2.21    0.20
   5  -4  -4   20.08    1.00
   5  -4  -4   18.63    0.97
   5  -4  -4   20.58    1.00
  -5   4   4   19.99    1.00
  -5   4   4   20.52    0.97
  -5   4   4   20.32    0.99
   4  -4  -4    0.12    0.11
   4  -4  -4    0.08    0.10
  -4   4   4   -0.05    0.09
  -4   4   4    0.09    0.10
   3  -4  -4   78.80    3.59
   3  -4  -4   80.34    3.62
   3  -4  -4   78.69    3.61
  -3   4   4   76.90    3.61
  -3   4   4   73.59    3.65
   2  -4  -4    0.33    0.12
   2  -4  -4    0.20    0.11
   2  -4  -4    0.12    0.10
  -2   4   4    0.33    0.13
  -2   4   4    0.27    0.10
  -2   4   4    0.18    0.13
   1  -4  -4    0.22    0.36
   1  -4  -4   -0.01    0.16
   1  -4  -4    0.04    0.14
   1  -4  -4    0.02    0.17
  -1   4   4    0.04    0.14
  -1   4   4    0.08    0.11
  -1   4   4    0.15    0.08
   0  -4  -4   17.39    0.87
   0  -4  -4   17.37    0.88
   0   4   4   17.27    0.89
   0   4   4   18.06    0.93
  -1  -4  -4   18.84    0.93
  -1  -4  -4   18.70    0.91
   1   4   4   17.94    0.93
  -2  -4  -4   51.06    2.40
  -2  -4  -4   49.85    2.38
   2   4   4   51.80    2.41
  -3  -4  -4    2.34    0.19
  -3  -4  -4    1.82    0.20
   3   4   4    2.19    0.21
  -4  -4  -4    0.61    0.11
  -4  -4  -4    0.73    0.13
   4   4   4    0.80    0.14
   4   4   4    1.05    0.18
  -5  -4  -4    1.41    0.12
  -5  -4  -4    1.55    0.13
   5   4   4    1.45    0.18
   5   4   4    1.57    0.13
   9  -5  -4   13.34    0.67
  -9   5   4   14.21    0.67
   8  -5  -4   19.28    0.92
  -8   5   4   18.28    0.94
  -8   5   4   19.19    0.91
   7  -5  -4    3.61    0.25
   7  -5  -4    3.11    0.30
  -7   5   4    3.80    0.25
  -7   5   4    3.66    0.24
  -7   5   4    3.43    0.28
   6  -5  -4   40.06    1.87
   6  -5  -4   38.51    1.87
  -6   5   4   40.69    1.87
  -6   5   4   38.65    1.88
  -6   5   4   39.65    1.84
   5  -5  -4   -0.03    0.08
   5  -5  -4    0.03    0.11
  -5   5   4   -0.08    0.10
  -5   5   4    0.02    0.09
   4  -5  -4    4.95    0.32
   4  -5  -4    5.05    0.33
  -4   5   4    5.09    0.34
   3  -5  -4    4.85    0.34
   3  -5  -4    5.27    0.32
   3  -5  -4    5.63    0.35
  -3   5   4    5.24    0.33
  -3   5   4    5.42    0.35
   2  -5  -4    4.54    0.33
   2  -5  -4    4.60    0.29
   2  -5  -4    4.36    0.31
  -2   5   4    4.68    0.31
  -2   5   4    4.37    0.30
   1  -5  -4    9.86    0.54
   1  -5  -4    9.80    0.56
   1  -5  -4   10.19    0.52
  -1   5   4    9.74    0.54
  -1   5   4    9.92    0.55
   0  -5  -4   -0.11    0.11
   0  -5  -4    0.03    0.09
   0  -5  -4   -0.01    0.13
   0   5   4   -0.03    0.18
   0   5   4   -0.02    0.08
  -1  -5  -4    5.37    0.33
  -1  -5  -4    5.42    0.35
  -1  -5  -4    5.59    0.40
   1   5   4    5.85    0.36
  -2  -5  -4    3.43    0.32
   2   5   4    3.71    0.32
  -3  -5  -4   30.31    1.40
  -3  -5  -4   30.70    1.42
   3   5   4   29.76    1.43
   3   5   4   28.97    1.43
  -4  -5  -4    4.22    0.24
   4   5   4    4.38    0.25
   4   5   4    4.25    0.27
   9  -6  -4    7.40    0.37
   9  -6  -4    7.47    0.37
  -9   6   4    7.75    0.37
   8  -6  -4    0.39    0.10
   7  -6  -4    3.01    0.21
   7  -6  -4    2.91    0.19
  -7   6   4    2.87    0.20
  -7   6   4    2.32    0.63
  -7   6   4    3.19    0.26
  -6   6   4    0.86    0.19
   5  -6  -4   43.17    2.01
  -5   6   4   42.05    2.00
   4  -6  -4    8.98    0.50
   4  -6  -4    9.64    0.51
  -4   6   4    9.03    0.49
  -4   6   4    8.99    0.50
   3  -6  -4    0.81    0.18
   3  -6  -4    0.62    0.15
  -3   6   4    0.66    0.17
  -3   6   4    0.68    0.17
   2  -6  -4    1.35    0.18
   2  -6  -4    1.27    0.18
  -2   6   4    1.36    0.18
  -2   6   4    1.51    0.21
   1  -6  -4    3.96    0.26
   1  -6  -4    4.20    0.29
  -1   6   4    3.49    0.40
  -1   6   4    3.79    0.27
   0  -6  -4   39.95    1.90
   0  -6  -4   41.92    1.94
   0   6   4   41.02    1.93
  -1  -6  -4    0.04    0.07
  -1  -6  -4    0.06    0.11
   1   6   4    0.04    0.07
  -2  -6  -4    1.24    0.13
   2   6   4    1.18    0.15
   2   6   4    1.06    0.14
  -3  -6  -4    0.33    0.11
   3   6   4    0.29    0.09
  -8   7   4   12.16    0.58
   7  -7  -4    3.82    0.21
  -7   7   4    3.71    0.21
   6  -7  -4    0.00    0.05
  -6   7   4    0.05    0.11
  -6   7   4    0.08    0.06
   5  -7  -4    8.51    0.44
  -5   7   4    8.33    0.46
  -5   7   4    8.33    0.44
   4  -7  -4    8.14    0.46
   4  -7  -4    9.13    0.46
  -4   7   4    8.74    0.48
  -4   7   4    9.18    0.46
   3  -7  -4   25.70    1.26
   3  -7  -4   26.20    1.26
  -3   7   4   27.23    1.28
  -3   7   4   27.18    1.26
   2  -7  -4    0.45    0.14
   2  -7  -4    0.68    0.15
  -2   7   4    0.58    0.16
  -2   7   4    0.62    0.14
   1  -7  -4    4.92    0.29
   1  -7  -4    5.03    0.30
  -1   7   4    5.36    0.30
  -1   7   4    4.36    0.31
   0  -7  -4    1.25    0.13
   0  -7  -4    1.32    0.16
   0   7   4    0.84    0.13
  -1  -7  -4    7.44    0.44
  -1  -7  -4    8.44    0.44
   1   7   4    9.69    0.44
   5  -8  -4    0.26    0.07
  -5   8   4    0.27    0.10
   4  -8  -4    0.08    0.05
  -4   8   4    0.01    0.07
  -4   8   4    0.07    0.06
   3  -8  -4    0.01    0.05
  -3   8   4    0.12    0.06
  -3   8   4    0.02    0.12
   2  -8  -4    8.56    0.45
  -2   8   4    9.80    0.46
   1  -8  -4    1.34    0.12
  -1   8   4    1.47    0.12
   3  11  -5   13.82    0.66
  -3 -11   5   13.60    0.66
   2  11  -5    3.98    0.24
  -2 -11   5    3.70    0.23
   1  11  -5    8.66    0.44
  -1 -11   5    8.06    0.44
   0  11  -5   25.60    1.25
   0 -11   5   26.45    1.24
   0 -11   5   25.79    1.23
   1 -11   5    3.32    0.27
   1 -11   5    3.49    0.22
   2 -11   5   17.43    0.84
   3 -11   5    1.81    0.14
   4 -11   5    9.41    0.47
   5  10  -5    1.65    0.13
  -5 -10   5    1.68    0.13
   4  10  -5   22.08    1.03
  -4 -10   5   20.81    1.03
   3  10  -5   10.11    0.54
  -3 -10   5   10.69    0.55
   2  10  -5    6.09    0.36
  -2 -10   5    5.98    0.35
  -2 -10   5    5.97    0.36
   1  10  -5   20.96    1.02
  -1 -10   5   20.82    1.03
  -1 -10   5   20.58    1.02
   0  10  -5    2.67    0.25
   0 -10   5    2.19    0.22
   0 -10   5    2.92    0.22
   1 -10   5   14.63    0.75
   1 -10   5   14.82    0.77
   2 -10   5    0.27    0.07
   3 -10   5   28.50    1.41
   3 -10   5   30.13    1.40
   4 -10   5   11.59    0.64
   4 -10   5   12.67    0.61
   5 -10   5    2.34    0.16
   6   9  -5    4.06    0.25
  -6  -9   5    3.54    0.20
   5   9  -5   28.56    1.33
  -5  -9   5   27.23    1.33
   4   9  -5   12.02    0.64
  -4  -9   5   12.25    0.61
  -4  -9   5   12.40    0.64
  -3  -9   5    2.43    0.23
  -3  -9   5    2.15    0.22
   2   9  -5   16.72    0.85
  -2  -9   5   17.27    0.85
  -2  -9   5   16.14    0.81
  -2  -9   5   16.57    0.86
   1   9  -5    3.69    0.31
  -1  -9   5    3.93    0.29
  -1  -9   5    3.76    0.29
   0  -9   5   78.16    3.59
   0  -9   5   75.63    3.60
   1  -9   5    4.30    0.35
   1  -9   5    4.26    0.30
   2  -9   5   27.45    1.46
   2  -9   5   31.16    1.43
   3  -9   5    7.78    0.42
   3  -9   5    6.28    0.56
   4  -9   5   25.93    1.30
   4  -9   5   28.16    1.33
   5  -9   5   22.70    1.08
   5  -9   5   22.39    1.11
   6  -9   5    0.65    0.12
   6  -9   5    0.63    0.14
   7   8  -5   -0.05    0.06
  -7  -8   5    0.05    0.04
   6   8  -5    3.48    0.24
  -6  -8   5    3.19    0.24
  -5  -8   5   13.08    0.69
   4   8  -5   17.89    0.92
  -4  -8   5   18.24    0.89
  -4  -8   5   16.93    0.90
  -4  -8   5   19.84    0.94
   3   8  -5   51.34    2.47
  -3  -8   5   54.25    2.49
  -3  -8   5   52.20    2.44
  -3  -8   5   51.50    2.46
   2   8  -5    1.75    0.26
  -2  -8   5    2.06    0.23
  -2  -8   5    1.99    0.18
  -2  -8   5    1.86    0.22
  -1  -8   5    0.17    0.10
  -1  -8   5    0.15    0.09
  -1  -8   5    0.10    0.08
   0  -8   5    1.77    0.23
   0  -8   5    1.78    0.21
   0  -8   5    2.20    0.55
   1  -8   5   42.51    2.11
   1  -8   5   47.40    2.77
   1  -8   5   43.86    2.13
   2  -8   5    2.15    0.31
   2  -8   5    2.25    0.27
   2  -8   5    1.90    0.43
   3  -8   5    2.99    0.24
   3  -8   5    2.62    0.30
   4  -8   5    1.84    0.19
   4  -8   5    2.00    0.25
   5  -8   5    1.27    0.16
   6  -8   5   62.85    2.80
   6  -8   5   56.92    2.77
   7  -8   5    2.80    0.21
  -8  -7   5   15.84    0.76
   7   7  -5   17.95    0.90
  -7  -7   5   18.80    0.89
  -6  -7   5   31.90    1.53
   5   7  -5    2.62    0.26
  -5  -7   5    2.64    0.24
  -5  -7   5    2.40    0.21
  -5  -7   5    3.03    0.25
   4   7  -5    4.43    0.32
  -4  -7   5    4.38    0.32
  -4  -7   5    4.37    0.33
  -4  -7   5    4.71    0.29
   3   7  -5    1.64    0.26
  -3  -7   5    1.48    0.23
  -3  -7   5    1.62    0.58
  -3  -7   5    1.48    0.23
  -3  -7   5    1.47    0.18
   2   7  -5   84.16    4.07
  -2  -7   5   81.40    4.11
  -2  -7   5   87.07    4.03
  -2  -7   5   95.86    4.67
  -2  -7   5   89.32    4.07
   1   7  -5   12.77    0.79
  -1  -7   5   13.65    0.74
  -1  -7   5   15.48    1.20
  -1  -7   5   13.78    0.73
   0   7  -5    8.61    0.55
   0  -7   5    8.53    0.49
   0  -7   5    8.19    0.52
   0  -7   5    9.58    0.91
  -1   7  -5    2.53    0.27
   1  -7   5    2.55    0.30
   1  -7   5    2.82    0.56
   1  -7   5    2.81    0.24
   2  -7   5   32.00    1.65
   2  -7   5   37.42    2.21
   2  -7   5   31.61    1.64
   3  -7   5   70.72    3.32
   3  -7   5   67.81    3.33
   3  -7   5   74.85    3.94
   4  -7   5    0.53    0.16
   5  -7   5    2.38    0.24
   5  -7   5    2.28    0.25
   6  -7   5    6.95    0.40
   6  -7   5    5.82    0.37
   7  -7   5   36.71    1.74
   9   6  -5    6.66    0.35
  -9  -6   5    7.31    0.35
   8   6  -5    0.03    0.07
  -8  -6   5   -0.03    0.05
   6   6  -5    0.26    0.11
  -6  -6   5    0.55    0.19
  -6  -6   5    0.32    0.11
   5   6  -5   16.38    0.85
  -5  -6   5   17.07    0.86
  -5  -6   5   16.82    0.83
  -5  -6   5   15.51    0.83
   4   6  -5    0.75    0.22
  -4  -6   5    0.62    0.23
  -4  -6   5    0.87    0.27
  -4  -6   5    0.51    0.34
   3   6  -5    0.46    0.23
   3   6  -5    0.24    0.17
  -3  -6   5    0.12    0.10
  -3  -6   5    0.30    0.09
  -3  -6   5    0.62    0.21
  -3  -6   5    0.12    0.19
   2   6  -5    5.16    0.40
  -2  -6   5    5.13    0.66
  -2  -6   5    5.00    0.31
  -2  -6   5    5.49    0.37
  -2  -6   5    4.76    0.34
   1   6  -5   62.41    2.90
  -1  -6   5   59.83    2.87
  -1  -6   5   60.74    2.89
  -1  -6   5   63.09    3.37
   0   6  -5   32.52    1.55
   0  -6   5   31.42    1.57
   0  -6   5   32.79    1.56
   0  -6   5   33.18    2.02
  -1   6  -5    0.99    0.11
   1  -6   5    1.09    0.21
   1  -6   5    0.64    0.26
   1  -6   5    0.98    0.39
   2  -6   5    7.00    0.42
   2  -6   5    6.82    0.76
   2  -6   5    6.19    0.45
   3  -6   5    4.01    0.61
   3  -6   5    3.50    0.39
   3  -6   5    3.56    0.29
   4  -6   5   49.77    2.37
   4  -6   5   51.10    2.40
   5  -6   5    9.97    0.57
   5  -6   5   10.19    0.58
   6  -6   5   17.19    0.92
   7  -6   5    0.15    0.07
   8  -6   5    6.56    0.35
   9   5  -5   10.59    0.56
   9   5  -5   10.98    0.55
  -9  -5   5   11.19    0.55
   8   5  -5   44.52    2.16
   8   5  -5   42.92    2.11
   8   5  -5   46.80    2.15
  -8  -5   5   48.35    2.14
   7   5  -5    0.12    0.10
  -7  -5   5    0.15    0.08
  -7  -5   5    0.12    0.07
   6   5  -5    0.69    0.19
  -6  -5   5    0.74    0.24
  -6  -5   5    0.68    0.19
   5   5  -5    3.83    0.39
  -5  -5   5    5.03    0.35
  -5  -5   5    4.99    0.36
   4   5  -5   84.83    4.01
   4   5  -5   88.42    4.13
  -4  -5   5   81.62    4.01
  -4  -5   5   89.35    4.49
  -4  -5   5   86.69    4.02
  -4  -5   5   87.45    3.99
   3   5  -5   39.27    1.94
  -3  -5   5   38.99    1.84
  -3  -5   5   39.10    1.88
  -3  -5   5   39.57    1.88
  -3  -5   5   39.85    2.29
   2   5  -5   10.43    0.60
  -2  -5   5   10.98    0.91
   1   5  -5    5.89    0.35
  -1  -5   5    5.79    0.65
   0   5  -5   15.27    0.75
   0   5  -5   15.83    0.76
   0  -5   5   15.46    1.15
   1  -5   5  130.62    6.48
   2  -5   5   14.49    0.82
   2  -5   5   15.45    0.79
   2  -5   5   16.14    1.19
   3  -5   5    7.23    0.45
   3  -5   5    7.01    0.47
   3  -5   5    7.22    0.53
   3  -5   5    7.87    0.84
   4  -5   5    0.16    0.12
   4  -5   5    0.26    0.20
   5  -5   5   39.24    2.02
   5  -5   5   43.94    2.01
   6  -5   5   57.17    2.68
   6  -5   5   55.81    2.80
   7  -5   5    4.47    0.29
   7  -5   5    3.28    0.30
  -8   5  -5    5.57    0.33
  10   4  -5    2.85    0.20
 -10  -4   5    3.23    0.18
   9   4  -5    1.48    0.20
   9   4  -5    2.10    0.18
  -9  -4   5    2.06    0.16
   8   4  -5   -0.20    0.19
   8   4  -5    0.00    0.10
  -8  -4   5    0.21    0.21
  -8  -4   5    0.04    0.07
   7   4  -5   39.77    1.93
   7   4  -5   40.40    1.92
  -7  -4   5   40.57    1.91
  -7  -4   5   42.15    1.91
  -7  -4   5   37.32    2.00
   6   4  -5   17.19    0.87
  -6  -4   5   16.72    0.87
  -6  -4   5   16.92    0.85
   5   4  -5   18.71    0.96
   5   4  -5   19.15    1.10
  -5  -4   5   18.57    0.97
  -5  -4   5   19.27    0.96
   4   4  -5    2.60    0.31
  -4  -4   5    1.81    0.31
  -4  -4   5    2.29    0.25
   3   4  -5   12.71    0.80
  -3  -4   5   14.90    1.07
   2   4  -5  118.25    5.41
  -2  -4   5  115.74    5.79
   1   4  -5   18.35    0.95
   1   4  -5   16.58    0.83
   1   4  -5   16.06    0.83
  -1  -4   5   16.94    1.18
   0   4  -5   22.87    1.00
   0   4  -5   20.43    1.18
   0   4  -5   20.21    0.99
   0  -4   5   22.14    1.42
  -1   4  -5    1.00    0.38
   1  -4   5    1.08    0.37
  -2   4  -5   45.82    2.64
   2  -4   5   52.82    2.40
   2  -4   5   50.65    2.77
   3  -4   5   70.65    3.43
   3  -4   5   70.16    3.45
   3  -4   5   78.85    3.90
   4  -4   5   58.82    2.80
   5  -4   5   13.94    0.75
   5  -4   5   13.32    0.77
   6  -4   5    0.45    0.18
   6  -4   5    0.82    0.24
  -7   4  -5   45.70    2.23
   7  -4   5   50.13    2.26
   7  -4   5   47.47    2.28
   8  -4   5    8.05    0.42
   8  -4   5    7.84    0.45
  10   3  -5   23.79    1.33
  10   3  -5   29.85    1.30
 -10  -3   5   30.00    1.31
   9   3  -5    0.06    0.08
   9   3  -5    0.03    0.08
  -9  -3   5    0.00    0.07
  -9  -3   5   -0.12    0.09
   8   3  -5    2.46    0.24
   8   3  -5    2.62    0.24
   8   3  -5    2.72    0.26
  -8  -3   5    2.71    0.23
  -8  -3   5    2.48    0.26
   7   3  -5    7.23    0.43
   7   3  -5    7.06    0.45
  -7  -3   5    7.01    0.43
  -7  -3   5    7.12    0.42
  -7  -3   5    7.39    0.44
   6   3  -5   25.52    1.55
   6   3  -5   27.44    1.32
  -6  -3   5   27.03    1.30
  -6  -3   5   26.74    1.31
  -6  -3   5   27.69    1.32
   5   3  -5  110.61    5.32
   5   3  -5  118.63    5.33
  -5  -3   5  111.91    5.21
  -5  -3   5  110.41    5.19
   4   3  -5    5.12    0.37
  -4  -3   5    4.54    0.60
   3   3  -5    8.83    0.50
  -3  -3   5    8.31    0.76
   2   3  -5   19.35    0.93
   2   3  -5   16.30    1.09
  -2  -3   5   19.77    1.26
   1   3  -5  133.72    6.32
   1   3  -5  140.47    6.33
  -1  -3   5  139.45    6.74
   0   3  -5   19.99    1.18
   0   3  -5   20.17    0.94
   0   3  -5   19.96    0.94
   0  -3   5   19.70    1.33
  -1   3  -5   97.83    4.37
  -1   3  -5   96.53    4.70
  -1   3  -5   92.63    4.37
   1  -3   5   96.64    4.85
  -2   3  -5    7.72    0.39
  -2   3  -5    8.02    0.82
  -2   3  -5    8.04    0.39
   2  -3   5    8.04    0.81
  -3   3  -5    0.51    0.14
   3  -3   5    0.37    0.17
   3  -3   5    0.20    0.12
   4  -3   5   77.35    3.67
   4  -3   5   77.88    3.79
   5  -3   5    1.79    0.27
   5  -3   5    1.55    0.25
   6  -3   5   31.99    1.56
   6  -3   5   31.17    1.57
   7  -3   5    0.92    0.18
   7  -3   5    0.77    0.19
  -8   3  -5    0.32    0.13
   8  -3   5    0.45    0.13
  10   2  -5    0.36    0.12
  10   2  -5    0.33    0.16
 -10  -2   5    0.31    0.11
 -10  -2   5    0.21    0.10
   9   2  -5   22.04    1.07
   9   2  -5   22.58    1.08
  -9  -2   5   20.87    1.05
  -9  -2   5   22.18    1.07
   8   2  -5   21.28    1.02
   8   2  -5   20.55    1.05
   8   2  -5   20.68    1.05
  -8  -2   5   20.98    1.03
  -8  -2   5   21.50    1.04
   7   2  -5    0.90    0.19
   7   2  -5    0.82    0.26
   7   2  -5    0.51    0.19
  -7  -2   5    0.31    0.13
  -7  -2   5    0.58    0.17
   6   2  -5    4.83    0.63
   6   2  -5    5.39    0.35
  -6  -2   5    5.63    0.36
  -6  -2   5    5.51    0.34
  -6  -2   5    5.48    0.37
   5   2  -5    1.02    0.20
   5   2  -5    0.77    0.22
  -5  -2   5    0.76    0.18
  -5  -2   5    0.80    0.20
  -5  -2   5    0.69    0.59
   4   2  -5  112.83    5.36
  -4  -2   5  116.98    5.72
   3   2  -5   11.32    0.64
  -3  -2   5   12.13    0.94
   2   2  -5   31.24    1.52
  -2  -2   5   32.11    1.88
   1   2  -5    6.54    0.38
   1   2  -5    7.07    0.39
  -1  -2   5    7.03    0.68
   0   2  -5    8.45    0.45
   0   2  -5    8.22    0.45
   0  -2   5    9.63    0.83
  -1   2  -5   69.64    3.26
  -1   2  -5   64.10    3.30
  -1   2  -5   74.40    3.63
   1  -2   5   74.00    3.74
  -2   2  -5    3.18    0.23
  -2   2  -5    3.30    0.64
   2  -2   5    3.13    0.61
   2  -2   5    4.16    0.36
   2  -2   5    3.17    0.31
  -3   2  -5   58.20    2.79
   3  -2   5   60.24    2.81
   3  -2   5   59.37    2.82
   4  -2   5    2.09    0.30
   4  -2   5    2.26    0.30
   5  -2   5    0.90    0.24
   5  -2   5    0.93    0.25
  -6   2  -5   11.98    0.66
   6  -2   5   12.34    0.72
   6  -2   5   13.99    0.72
  -7   2  -5   20.85    1.00
   7  -2   5   21.39    1.03
   7  -2   5   20.50    1.06
  -8   2  -5   16.06    0.73
   8  -2   5   14.64    0.76
  10   1  -5   17.43    0.91
  10   1  -5   18.23    0.89
 -10  -1   5   18.26    0.87
 -10  -1   5   18.90    0.88
  -9  -1   5    2.16    0.20
   8   1  -5   10.08    0.57
   8   1  -5    9.80    0.55
   8   1  -5   10.35    0.57
  -8  -1   5   10.48    0.55
  -8  -1   5   10.43    0.56
   7   1  -5  101.30    4.72
   7   1  -5  102.57    4.70
   7   1  -5   98.22    4.72
  -7  -1   5  103.38    4.69
  -7  -1   5  103.41    4.71
   6   1  -5    1.97    0.33
   6   1  -5    2.01    0.22
   6   1  -5    2.16    0.24
   6   1  -5    1.99    0.49
  -6  -1   5    1.87    0.21
  -6  -1   5    2.11    0.24
  -6  -1   5    2.20    0.24
   5   1  -5   36.80    1.81
   5   1  -5   38.34    1.91
   5   1  -5   35.98    1.79
  -5  -1   5   40.54    2.25
  -5  -1   5   38.27    1.79
  -5  -1   5   37.78    1.81
   4   1  -5    1.51    0.23
  -4  -1   5    1.06    0.35
   3   1  -5  125.31    5.82
  -3  -1   5  125.65    6.19
   2   1  -5   71.29    3.23
  -2  -1   5   66.48    3.58
   1   1  -5   54.39    2.59
  -1  -1   5   55.76    2.99
   0   1  -5   46.96    2.25
   0  -1   5   48.51    2.70
  -1   1  -5   27.22    1.68
   1  -1   5   24.84    1.70
  -2   1  -5   25.76    1.18
   2  -1   5   23.42    1.20
   2  -1   5   22.91    1.20
   2  -1   5   22.13    1.19
  -3   1  -5    0.19    0.17
   3  -1   5    0.64    0.22
   3  -1   5    0.07    0.12
   4  -1   5   44.27    2.20
   4  -1   5   46.24    2.20
  -5   1  -5    0.58    0.21
   5  -1   5    0.26    0.15
   5  -1   5    0.25    0.13
  -6   1  -5   -0.06    0.15
  -6   1  -5    0.09    0.09
   6  -1   5    0.33    0.14
  -7   1  -5   10.53    0.52
   7  -1   5   10.85    0.55
   7  -1   5   10.10    0.57
  11   0  -5    6.50    0.32
  10   0  -5   25.24    1.17
 -10   0   5   23.76    1.16
 -10   0   5   24.03    1.15
   8   0  -5   19.75    0.98
   8   0  -5   18.88    0.95
   8   0  -5   19.14    0.97
  -8   0   5   19.42    0.97
  -8   0   5   19.94    0.96
   7   0  -5    0.04    0.12
   7   0  -5    0.06    0.11
   7   0  -5    0.02    0.11
  -7   0   5    0.06    0.10
  -7   0   5    0.01    0.08
   6   0  -5   50.97    2.71
   6   0  -5   53.85    2.54
   6   0  -5   53.04    2.55
   6   0  -5   55.29    2.52
  -6   0   5   55.83    3.03
  -6   0   5   53.57    2.53
  -6   0   5   54.69    2.52
   5   0  -5   23.75    1.16
   5   0  -5   23.50    1.28
   5   0  -5   22.41    1.15
  -5   0   5   23.46    1.15
  -5   0   5   22.65    1.15
  -5   0   5   25.35    1.60
  -5   0   5   24.28    1.17
   4   0  -5  109.35    5.10
  -4   0   5  105.50    5.42
   3   0  -5   27.56    1.43
  -3   0   5   29.69    1.90
   2   0  -5    0.65    0.16
  -2   0   5    0.70    0.31
   1   0  -5   53.71    2.53
  -1   0   5   52.93    2.93
   0   0  -5    0.71    0.18
  -1   0  -5  157.80    6.94
   1   0   5  137.77    7.73
   1   0   5  158.14    6.92
   1   0   5  146.19    6.93
  -2   0  -5    3.74    0.34
   2   0   5    3.45    0.35
   2   0   5    3.74    0.32
   2   0   5    3.61    0.31
   3   0   5    0.46    0.18
   3   0   5    1.20    0.28
   3   0   5    0.59    0.17
  -4   0  -5   18.57    0.91
  -4   0  -5   18.62    0.93
   4   0   5   15.36    0.91
   4   0   5   18.83    0.99
   4   0   5   19.66    0.99
  -5   0  -5    5.16    0.33
  -5   0  -5    5.47    0.37
   5   0   5    5.31    0.40
   5   0   5    5.51    0.40
  -6   0  -5   36.24    1.74
  -6   0  -5   36.64    1.72
   6   0   5   37.44    1.76
   6   0   5   36.42    1.78
  -7   0  -5    2.15    0.14
  -7   0  -5    1.91    0.20
   7   0   5    1.83    0.24
   7   0   5    1.96    0.17
  10  -1  -5   -0.02    0.06
 -10   1   5    0.07    0.07
 -10   1   5   -0.04    0.07
   9  -1  -5   19.84    0.94
   9  -1  -5   18.03    0.96
  -9   1   5   19.57    0.93
  -9   1   5   18.93    0.94
   8  -1  -5    3.03    0.25
   8  -1  -5    2.76    0.24
  -8   1   5    2.75    0.23
  -8   1   5    2.68    0.24
   7  -1  -5   69.04    3.31
   7  -1  -5   68.14    3.28
   7  -1  -5   70.45    3.31
  -7   1   5   73.85    3.31
  -7   1   5   73.12    3.29
   6  -1  -5    0.28    0.13
   6  -1  -5    0.24    0.11
  -6   1   5    0.20    0.11
  -6   1   5    0.21    0.21
   5  -1  -5    1.04    0.29
   5  -1  -5    1.65    0.20
   5  -1  -5    1.45    0.22
   5  -1  -5    0.88    0.38
  -5   1   5    1.35    0.22
  -5   1   5    1.42    0.47
  -5   1   5    1.35    0.19
   4  -1  -5   30.76    1.53
   4  -1  -5   28.54    1.42
   4  -1  -5   28.78    1.41
  -4   1   5   29.86    1.41
   3  -1  -5    5.36    0.41
  -3   1   5    5.27    0.33
   2  -1  -5   88.55    4.17
   1  -1  -5    0.33    0.14
  -1   1   5    0.41    0.33
  -1   1   5    0.56    0.23
   0  -1  -5    0.12    0.13
   0   1   5    0.12    0.11
   0   1   5    0.41    0.44
   0   1   5    0.26    0.22
   0   1   5    0.07    0.09
  -1  -1  -5   20.71    1.08
  -1  -1  -5   23.22    1.16
  -1  -1  -5   20.73    1.08
   1   1   5   21.80    1.67
   1   1   5   22.18    1.11
   1   1   5   21.68    1.12
   1   1   5   21.92    1.06
  -2  -1  -5   61.50    2.97
  -2  -1  -5   61.45    2.96
   2   1   5   66.17    3.01
   2   1   5   66.81    2.97
   2   1   5   62.23    3.02
  -3  -1  -5   37.06    1.77
  -3  -1  -5   37.98    1.76
   3   1   5   38.79    1.78
   3   1   5   37.50    1.81
   3   1   5   36.68    1.83
   3   1   5   34.35    1.82
  -4  -1  -5   11.14    0.58
  -4  -1  -5   10.99    0.57
   4   1   5   11.01    0.64
   4   1   5    9.59    0.59
   4   1   5   10.72    0.64
  -5  -1  -5    2.99    0.21
  -5  -1  -5    2.56    0.25
   5   1   5    2.91    0.29
   5   1   5    3.16    0.23
   5   1   5    2.92    0.29
  -6  -1  -5    0.24    0.09
  -6  -1  -5    0.33    0.09
   6   1   5    0.43    0.18
   6   1   5    0.51    0.15
  10  -2  -5   23.58    1.11
 -10   2   5   21.66    1.14
 -10   2   5   25.20    1.11
   9  -2  -5    0.09    0.10
   9  -2  -5   -0.04    0.06
  -9   2   5    0.12    0.08
  -9   2   5    0.13    0.08
   8  -2  -5    1.28    0.20
   8  -2  -5    1.15    0.18
  -8   2   5    1.50    0.18
  -8   2   5    1.26    0.17
   7  -2  -5   20.57    1.01
   7  -2  -5   20.15    1.01
   7  -2  -5   19.49    0.98
  -7   2   5   20.52    1.00
  -7   2   5   19.77    1.60
  -7   2   5   21.41    1.02
   6  -2  -5   39.82    1.87
   6  -2  -5   38.44    1.89
   6  -2  -5   39.16    1.89
  -6   2   5   39.55    1.89
  -6   2   5   39.21    1.88
  -6   2   5   42.32    2.49
   5  -2  -5   56.49    3.00
   5  -2  -5   60.84    2.81
   5  -2  -5   59.74    2.83
   5  -2  -5   61.65    2.83
  -5   2   5   60.90    2.81
  -5   2   5   62.39    2.83
   4  -2  -5    0.09    0.11
   4  -2  -5    0.11    0.11
   4  -2  -5    0.45    0.26
   4  -2  -5   -0.06    0.17
  -4   2   5    0.17    0.12
  -4   2   5    0.13    0.09
  -4   2   5    0.18    0.17
   3  -2  -5    3.57    0.41
   3  -2  -5    3.13    0.26
   3  -2  -5    3.12    0.27
  -3   2   5    3.27    0.24
  -3   2   5    2.50    0.31
  -3   2   5    2.81    0.35
   2  -2  -5   12.43    0.65
   2  -2  -5   12.11    0.65
   2  -2  -5   13.00    0.77
  -2   2   5   12.34    0.63
  -2   2   5   11.59    0.69
   1  -2  -5   90.86    4.26
   1  -2  -5   89.52    4.14
   1  -2  -5   87.83    4.15
  -1   2   5   93.00    4.19
  -1   2   5   87.14    4.14
   0  -2  -5   14.64    0.77
   0  -2  -5   15.15    0.90
   0  -2  -5   14.74    0.76
   0   2   5   15.31    0.80
   0   2   5   16.38    1.30
   0   2   5   13.86    0.84
   0   2   5   14.60    0.75
  -1  -2  -5    1.44    0.21
  -1  -2  -5    1.52    0.24
   1   2   5    2.15    0.36
   1   2   5    1.84    0.99
  -2  -2  -5   10.47    0.55
  -2  -2  -5   10.61    0.57
   2   2   5   10.62    0.57
   2   2   5    9.37    0.63
   2   2   5   10.49    0.61
  -3  -2  -5    6.23    0.38
  -3  -2  -5    6.36    0.37
   3   2   5    6.74    0.40
   3   2   5    5.93    0.44
   3   2   5    5.39    0.47
  -4  -2  -5   73.42    3.26
   4   2   5   66.47    3.33
   4   2   5   70.71    3.30
  -5  -2  -5    9.61    0.47
  -5  -2  -5    8.95    0.48
   5   2   5    8.88    0.45
   5   2   5    9.77    0.51
   5   2   5    8.28    0.52
  -6  -2  -5    2.11    0.16
  -6  -2  -5    2.16    0.15
   6   2   5    2.26    0.18
  10  -3  -5    4.09    0.21
 -10   3   5    3.47    0.22
 -10   3   5    3.68    0.24
   9  -3  -5   28.96    1.35
  -9   3   5   27.05    1.35
  -9   3   5   29.27    1.34
   8  -3  -5    7.80    0.49
   8  -3  -5    8.55    0.53
   7  -3  -5    0.99    0.19
   7  -3  -5    0.83    0.18
  -7   3   5    0.97    0.57
  -7   3   5    1.26    0.19
  -7   3   5    0.59    0.15
   6  -3  -5   26.18    1.32
   6  -3  -5   28.19    1.35
   6  -3  -5   28.53    1.35
  -6   3   5   28.33    1.34
  -6   3   5   27.97    1.35
   5  -3  -5    2.35    0.21
   5  -3  -5    2.46    0.23
   5  -3  -5    2.21    0.27
  -5   3   5    2.54    0.22
  -5   3   5    2.25    0.23
   4  -3  -5   64.34    3.03
   4  -3  -5   60.09    3.11
  -4   3   5   62.70    3.05
  -4   3   5   71.24    3.03
   3  -3  -5    4.01    0.28
   3  -3  -5    3.96    0.29
   3  -3  -5    3.49    0.62
   3  -3  -5    3.43    0.35
  -3   3   5    4.23    0.31
  -3   3   5    4.28    0.37
  -3   3   5    4.40    0.29
   2  -3  -5    2.46    0.54
   2  -3  -5    2.04    0.23
   2  -3  -5    2.08    0.21
  -2   3   5    2.26    0.30
  -2   3   5    2.42    0.22
  -2   3   5    2.06    0.29
  -1   3   5    3.43    0.44
   0  -3  -5   25.45    1.25
   0  -3  -5   25.33    1.27
   0   3   5   26.08    1.84
   0   3   5   27.83    1.32
   0   3   5   25.71    1.27
  -1  -3  -5   46.48    2.19
  -1  -3  -5   46.83    2.20
   1   3   5   46.02    2.24
   1   3   5   47.11    2.21
  -2  -3  -5   -0.02    0.09
  -2  -3  -5    0.11    0.09
   2   3   5    0.00    0.09
  -3  -3  -5    1.66    0.17
  -3  -3  -5    1.58    0.19
   3   3   5    1.16    0.22
   3   3   5    1.44    0.20
  -4  -3  -5    0.82    0.12
  -4  -3  -5    1.11    0.14
   4   3   5    0.61    0.17
   4   3   5    0.84    0.13
  -5  -3  -5    9.76    0.49
  -5  -3  -5    9.89    0.48
   5   3   5    9.70    0.50
  10  -4  -5   11.66    0.56
   9  -4  -5    3.36    0.20
  -9   4   5    3.03    0.28
  -9   4   5    3.26    0.20
   8  -4  -5    6.13    0.37
   8  -4  -5    6.94    0.37
  -8   4   5    6.75    0.38
  -8   4   5    6.80    0.36
   7  -4  -5   51.36    2.38
  -7   4   5   45.46    2.87
  -7   4   5   54.06    2.39
  -7   4   5   51.91    2.37
   6  -4  -5    0.70    0.16
  -6   4   5    0.57    0.17
  -6   4   5    0.87    0.16
   5  -4  -5    0.44    0.11
   5  -4  -5    0.35    0.11
   5  -4  -5    0.47    0.11
  -5   4   5    0.44    0.16
  -5   4   5    0.40    0.10
   4  -4  -5    3.50    0.27
   4  -4  -5    3.91    0.28
   4  -4  -5    3.36    0.25
  -4   4   5    3.38    0.27
   3  -4  -5   84.22    3.81
   3  -4  -5   79.57    3.81
   3  -4  -5   84.29    3.79
  -3   4   5   80.53    3.80
  -3   4   5   82.02    3.81
  -3   4   5   81.65    3.85
   2  -4  -5  151.91    7.13
   2  -4  -5  150.96    7.10
   2  -4  -5  153.56    7.13
  -2   4   5  159.36    7.17
  -2   4   5  157.93    7.12
  -2   4   5  156.40    7.13
   1  -4  -5    3.97    0.26
   1  -4  -5    4.02    0.28
  -1   4   5    3.70    0.33
  -1   4   5    3.75    0.28
  -1   4   5    3.43    0.88
   0  -4  -5    0.48    0.15
   0  -4  -5    0.53    0.17
   0   4   5    0.20    0.38
   0   4   5    0.57    0.16
  -1  -4  -5    2.23    0.19
  -1  -4  -5    2.42    0.21
   1   4   5    2.17    0.21
  -3  -4  -5    5.04    0.29
  -3  -4  -5    4.67    0.27
   3   4   5    4.91    0.28
   3   4   5    4.52    0.31
  -4  -4  -5    7.38    0.37
   4   4   5    7.72    0.41
   4   4   5    6.38    0.38
   9  -5  -5    6.30    0.35
   9  -5  -5    7.89    0.37
   8  -5  -5   -0.06    0.05
  -8   5   5    0.06    0.08
   7  -5  -5    0.10    0.10
   7  -5  -5    0.09    0.06
  -7   5   5    0.06    0.41
  -7   5   5    0.12    0.08
   6  -5  -5   32.32    1.66
   6  -5  -5   34.76    1.58
  -6   5   5   32.95    1.60
   5  -5  -5   13.71    0.67
   5  -5  -5   12.91    0.67
  -5   5   5   13.10    0.66
  -5   5   5   12.23    0.67
   4  -5  -5    7.80    0.44
   4  -5  -5    7.54    0.44
  -4   5   5    7.74    0.44
  -4   5   5    7.70    0.43
   3  -5  -5    0.96    0.17
   3  -5  -5    0.73    0.18
   3  -5  -5    1.16    0.19
  -3   5   5    1.07    0.16
  -3   5   5    1.14    0.22
   2  -5  -5    2.96    0.27
   2  -5  -5    3.41    0.25
   2  -5  -5    3.21    0.23
  -2   5   5    3.30    0.25
  -2   5   5    2.94    0.32
   1  -5  -5   39.24    1.75
   1  -5  -5   36.79    1.72
  -1   5   5   39.69    1.76
  -1   5   5   31.70    2.26
   0  -5  -5    0.49    0.16
   0   5   5    0.20    0.10
  -1  -5  -5   10.67    0.54
  -1  -5  -5   10.25    0.51
   1   5   5   10.23    0.54
  -2  -5  -5    2.74    0.19
  -2  -5  -5    2.65    0.17
   2   5   5    2.74    0.22
   2   5   5    2.76    0.19
  -3  -5  -5    6.57    0.36
   3   5   5    7.68    0.36
   3   5   5    6.17    0.36
   8  -6  -5    1.42    0.10
  -8   6   5    1.48    0.12
   7  -6  -5    5.16    0.28
  -7   6   5    4.77    0.32
  -7   6   5    5.39    0.28
   6  -6  -5    0.89    0.25
   6  -6  -5    0.60    0.12
  -6   6   5    0.98    0.55
  -6   6   5    0.87    0.11
   5  -6  -5    4.54    0.26
   5  -6  -5    4.50    0.26
  -5   6   5    3.43    0.64
  -5   6   5    4.38    0.27
  -5   6   5    4.32    0.26
   4  -6  -5   25.41    1.17
   4  -6  -5   24.81    1.16
  -4   6   5   23.94    1.15
  -4   6   5   22.86    1.17
   3  -6  -5    1.15    0.15
   3  -6  -5    1.10    0.16
  -3   6   5    1.05    0.15
  -3   6   5    1.23    0.19
  -3   6   5    0.93    0.55
   2  -6  -5    8.04    0.42
   2  -6  -5    7.39    0.43
  -2   6   5    8.10    0.43
   1  -6  -5    0.76    0.19
   1  -6  -5    0.54    0.12
  -1   6   5    0.61    0.12
   0  -6  -5   18.98    0.91
   0   6   5   19.03    0.92
  -1  -6  -5    8.82    0.45
   1   6   5    8.90    0.45
   1   6   5    8.94    0.46
  -2  -6  -5    4.62    0.24
   2   6   5    4.76    0.26
   2   6   5    4.81    0.25
   6  -7  -5    3.00    0.17
  -6   7   5    3.02    0.19
   5  -7  -5    3.31    0.21
  -5   7   5    3.41    0.92
  -5   7   5    3.08    0.21
  -4   7   5    0.08    0.25
  -4   7   5    0.08    0.06
   3  -7  -5   16.50    0.82
   3  -7  -5   18.38    0.85
  -3   7   5   16.87    0.83
   2  -7  -5   -0.07    0.06
   2  -7  -5    0.12    0.07
  -2   7   5    0.04    0.05
   1  -7  -5    4.78    0.25
   1  -7  -5    5.10    0.29
  -1   7   5    4.38    0.27
  -3 -11   6   21.54    1.02
   2  11  -6   16.75    0.85
  -2 -11   6   18.68    0.86
  -1 -11   6    1.06    0.14
  -1 -11   6    1.24    0.14
   0 -11   6   10.47    0.53
   0 -11   6   10.10    0.52
   1 -11   6    4.81    0.28
   2 -11   6   52.33    2.43
   3 -11   6    4.04    0.23
   5  10  -6   11.77    0.55
  -5 -10   6   10.63    0.54
   4  10  -6    0.11    0.08
  -4 -10   6    0.04    0.06
   3  10  -6   10.11    0.52
  -3 -10   6   10.36    0.53
  -3 -10   6    9.40    0.51
   2  10  -6   18.59    0.94
  -2 -10   6   18.88    0.93
  -2 -10   6   19.66    0.95
  -1 -10   6   56.22    2.66
  -1 -10   6   57.11    2.65
   0 -10   6    1.73    0.19
   0 -10   6    1.86    0.19
   1 -10   6    0.12    0.10
   1 -10   6    0.10    0.06
   2 -10   6    3.26    0.23
   3 -10   6   28.95    1.38
   4 -10   6   34.66    1.65
   4 -10   6   35.62    1.66
   5 -10   6    6.25    0.39
   5 -10   6    7.50    0.36
   6   9  -6    2.38    0.17
  -6  -9   6    2.05    0.17
  -6  -9   6    2.11    0.13
   5   9  -6   15.75    0.76
  -5  -9   6   14.73    0.72
  -5  -9   6   15.05    0.76
   4   9  -6   34.62    1.58
  -4  -9   6   31.66    1.56
  -4  -9   6   33.16    1.59
  -4  -9   6   32.62    1.53
   3   9  -6    0.32    0.11
  -3  -9   6    0.41    0.13
  -3  -9   6    0.56    0.16
  -2  -9   6    7.07    0.44
  -2  -9   6    7.68    0.43
  -1  -9   6    5.03    0.34
  -1  -9   6    5.07    0.33
   0  -9   6   49.82    2.48
   0  -9   6   55.02    2.48
   1  -9   6   38.46    1.82
   1  -9   6   37.68    1.84
   2  -9   6    6.24    0.38
   3  -9   6    2.53    0.27
   4  -9   6    7.02    0.41
   4  -9   6    7.09    0.39
   5  -9   6   49.50    2.32
   5  -9   6   50.38    2.34
   6  -9   6    0.13    0.07
   7   8  -6   10.39    0.53
   7   8  -6   11.59    0.56
  -7  -8   6   11.50    0.55
   6   8  -6    3.16    0.23
  -6  -8   6    3.28    0.20
  -6  -8   6    2.93    0.23
   5   8  -6    9.98    0.55
  -5  -8   6   10.97    0.56
  -5  -8   6    9.21    0.53
  -5  -8   6   10.13    0.52
   4   8  -6    1.29    0.20
  -4  -8   6    1.29    0.18
  -4  -8   6    0.85    0.18
   3   8  -6   86.52    4.14
  -3  -8   6   87.22    4.70
  -3  -8   6   92.45    4.17
  -3  -8   6   90.84    4.15
  -2  -8   6    0.21    0.09
  -2  -8   6    0.16    0.08
  -1  -8   6    0.58    0.18
  -1  -8   6    0.51    0.18
   0  -8   6    3.76    0.29
   0  -8   6    3.66    0.30
   1  -8   6   27.22    1.94
   1  -8   6   27.37    1.33
   1  -8   6   26.47    1.35
   2  -8   6   81.24    3.87
   2  -8   6   82.04    4.52
   2  -8   6   85.39    3.86
   3  -8   6    1.73    0.20
   5  -8   6    0.49    0.15
   5  -8   6    0.30    0.09
   6  -8   6   31.75    1.51
   8   7  -6    2.83    0.19
  -8  -7   6    2.81    0.17
   7   7  -6    4.16    0.27
  -7  -7   6    4.28    0.25
  -6  -7   6   86.09    4.06
  -6  -7   6   89.80    4.08
   5   7  -6    0.50    0.18
  -5  -7   6    0.46    0.17
   4   7  -6    1.89    0.24
  -4  -7   6    2.38    0.22
  -4  -7   6    1.94    0.74
  -4  -7   6    2.69    0.25
   3   7  -6    2.49    0.29
  -3  -7   6    2.40    0.25
  -3  -7   6    2.66    0.58
  -3  -7   6    2.60    0.25
  -2  -7   6   62.73    2.88
  -2  -7   6   58.47    2.86
  -2  -7   6   61.77    3.44
  -1  -7   6  118.59    5.00
  -1  -7   6   91.12    4.95
  -1  -7   6  110.20    5.57
   0  -7   6    9.97    0.56
   0  -7   6   10.00    0.71
   0  -7   6    9.87    0.98
   1  -7   6    2.27    0.28
   1  -7   6    2.02    0.51
   1  -7   6    1.94    0.23
   2  -7   6   12.54    0.78
   2  -7   6   12.53    0.67
   2  -7   6   12.52    0.70
   2  -7   6   12.42    1.15
   3  -7   6   90.90    4.29
   3  -7   6   90.04    4.27
   3  -7   6   95.50    4.95
   4  -7   6    9.42    0.54
   4  -7   6    9.41    0.53
   5  -7   6   34.09    1.55
   5  -7   6   29.49    1.50
   6  -7   6    1.44    0.18
   7  -7   6    0.06    0.06
   9   6  -6    9.04    0.44
  -9  -6   6    8.76    0.43
   8   6  -6   14.96    0.78
   8   6  -6   17.42    0.81
  -8  -6   6   16.82    0.80
  -7  -6   6    2.92    0.23
   6   6  -6    6.66    0.41
  -6  -6   6    6.41    0.41
  -6  -6   6    7.28    0.39
  -6  -6   6    6.61    0.40
   5   6  -6   74.21    3.49
  -5  -6   6   75.93    3.46
  -5  -6   6   76.06    3.50
  -5  -6   6   72.69    3.48
   4   6  -6   17.09    1.05
  -4  -6   6   19.35    0.94
  -4  -6   6   18.81    1.42
  -4  -6   6   19.02    0.96
  -3  -6   6   33.08    2.08
  -3  -6   6   32.47    1.58
  -3  -6   6   32.07    1.57
   2   6  -6    1.79    0.29
  -2  -6   6    2.25    0.24
  -2  -6   6    2.10    0.24
  -2  -6   6    2.41    0.50
   1   6  -6   14.94    0.81
  -1  -6   6   15.43    0.82
  -1  -6   6   15.71    0.81
  -1  -6   6   16.59    1.27
   0  -6   6  140.94    6.61
   0  -6   6  143.89    6.59
   0  -6   6  144.84    7.20
   1  -6   6    7.54    0.84
   1  -6   6    7.60    0.45
   1  -6   6    7.38    0.49
   2  -6   6  135.69    6.60
   2  -6   6  122.72    5.98
   3  -6   6    6.53    0.85
   3  -6   6    5.11    0.38
   3  -6   6    5.78    0.41
   4  -6   6   14.56    0.79
   4  -6   6   14.52    0.87
   4  -6   6   15.35    0.80
   5  -6   6   29.56    1.46
   5  -6   6   28.74    1.43
   6  -6   6    8.62    0.55
   6  -6   6    8.90    0.50
   7  -6   6   20.41    0.99
   9   5  -6   -0.03    0.06
  -9  -5   6    0.01    0.04
   8   5  -6   47.09    2.13
   8   5  -6   44.81    2.10
  -8  -5   6   43.73    2.12
   7   5  -6    0.76    0.18
  -7  -5   6    1.00    0.15
   6   5  -6   23.93    1.18
  -6  -5   6   23.24    1.18
  -6  -5   6   24.10    1.16
  -6  -5   6   23.91    1.17
   5   5  -6    5.72    0.39
  -5  -5   6    5.86    0.39
  -5  -5   6    6.16    0.41
  -5  -5   6    5.78    0.35
   4   5  -6   17.87    0.97
   4   5  -6   18.40    1.07
  -4  -5   6   19.63    0.93
  -4  -5   6   19.25    0.96
  -4  -5   6   19.25    0.97
  -4  -5   6   19.61    1.42
   3   5  -6   69.96    3.33
  -3  -5   6   69.93    3.27
  -3  -5   6   74.80    3.81
  -3  -5   6   70.08    3.28
  -3  -5   6   65.09    3.23
   2   5  -6    3.06    0.28
  -2  -5   6    2.75    0.26
  -2  -5   6    2.90    0.27
  -2  -5   6    3.33    0.55
   1   5  -6   75.69    3.51
  -1  -5   6   78.96    4.07
  -1  -5   6   73.40    3.52
  -1  -5   6   75.03    3.54
   0  -5   6    0.92    0.38
   0  -5   6    0.45    0.36
   0  -5   6    1.29    0.21
   1  -5   6   63.54    2.93
   1  -5   6   67.46    3.51
   1  -5   6   60.54    2.90
   1  -5   6   60.51    2.93
   1  -5   6   58.80    2.95
   2  -5   6   38.48    1.89
   2  -5   6   43.05    2.43
   2  -5   6   36.44    1.85
   2  -5   6   37.13    1.89
   2  -5   6   38.64    1.87
   3  -5   6   48.97    2.82
   3  -5   6   48.19    2.28
   3  -5   6   45.50    2.30
   4  -5   6   23.50    1.24
   4  -5   6   24.84    1.23
   5  -5   6    0.57    0.21
   5  -5   6    0.50    0.19
   6  -5   6   12.40    0.67
   6  -5   6   12.43    0.69
   7  -5   6    0.02    0.06
   7  -5   6   -0.04    0.13
  10   4  -6    1.99    0.19
 -10  -4   6    1.90    0.13
   9   4  -6   12.91    0.70
   9   4  -6   13.80    0.68
  -9  -4   6   13.98    0.67
   8   4  -6    1.52    0.21
  -8  -4   6    1.54    0.18
   7   4  -6   29.90    1.47
  -7  -4   6   30.26    1.46
  -7  -4   6   30.52    1.45
   6   4  -6   13.05    0.71
  -6  -4   6   13.93    0.69
  -6  -4   6   13.32    0.70
   5   4  -6   89.30    4.45
   5   4  -6   87.83    4.31
  -5  -4   6   95.19    4.29
  -5  -4   6   93.09    4.31
  -5  -4   6   92.40    4.32
  -5  -4   6   99.94    4.86
   4   4  -6   30.69    1.61
   4   4  -6   28.36    1.52
  -4  -4   6   31.96    1.49
  -4  -4   6   31.45    1.54
  -4  -4   6   31.89    1.52
  -4  -4   6   35.01    2.02
   3   4  -6    2.20    0.26
  -3  -4   6    2.41    0.35
  -3  -4   6    2.22    0.47
  -3  -4   6    2.08    0.26
  -3  -4   6    1.92    0.24
   2   4  -6   58.17    2.62
  -2  -4   6   53.36    2.61
  -2  -4   6   53.61    2.61
  -2  -4   6   56.66    3.09
  -1  -4   6   11.20    0.64
  -1  -4   6   12.03    1.00
   0  -4   6  118.82    5.90
   0  -4   6  113.14    5.37
   1  -4   6    7.56    0.53
   1  -4   6    7.87    0.84
   1  -4   6    8.48    0.54
   1  -4   6    7.67    0.50
   2  -4   6   14.02    0.76
   2  -4   6   14.25    1.18
   2  -4   6   13.34    0.77
   2  -4   6   12.70    0.77
   3  -4   6   31.01    2.10
   3  -4   6   27.75    1.47
   3  -4   6   28.55    1.45
   4  -4   6   11.19    0.67
   4  -4   6   10.79    0.63
   5  -4   6   75.68    3.66
   5  -4   6   79.17    3.65
   6  -4   6    0.99    0.22
   6  -4   6    0.74    0.20
   7  -4   6    3.76    0.25
   7  -4   6    3.37    0.28
  10   3  -6   18.18    0.87
  10   3  -6   18.18    0.86
 -10  -3   6   18.10    0.86
   9   3  -6   15.31    0.80
   9   3  -6   16.16    0.79
  -9  -3   6   16.20    0.78
   8   3  -6   74.46    3.45
   8   3  -6   72.41    3.42
  -8  -3   6   75.27    3.44
   7   3  -6    7.99    0.47
   7   3  -6    7.81    0.45
  -7  -3   6    8.20    0.45
  -7  -3   6    7.71    0.46
   6   3  -6    2.55    0.25
  -6  -3   6    2.50    0.24
  -6  -3   6    2.71    0.23
   5   3  -6  104.65    5.07
   5   3  -6  103.68    4.95
  -5  -3   6  103.73    4.95
  -5  -3   6  115.30    5.50
  -5  -3   6  104.49    4.96
  -5  -3   6  110.39    4.93
   4   3  -6    0.67    0.19
   4   3  -6    0.72    0.27
  -4  -3   6    1.01    0.21
  -4  -3   6    0.47    0.17
  -4  -3   6    1.02    0.41
  -4  -3   6    0.81    0.25
   3   3  -6  147.73    6.69
  -3  -3   6  146.32    7.15
  -3  -3   6  138.81    6.71
   2   3  -6    1.79    0.19
  -2  -3   6    1.63    0.41
   1   3  -6    2.26    0.20
  -1  -3   6    2.59    0.48
   0   3  -6   78.81    3.51
   0   3  -6   70.82    3.90
   0  -3   6   79.77    4.10
   0  -3   6   76.22    3.56
   0  -3   6   74.01    3.60
  -1   3  -6   40.26    2.47
  -1   3  -6   41.27    1.93
   1  -3   6   40.70    2.01
   1  -3   6   41.83    2.01
   1  -3   6   45.89    2.56
   1  -3   6   41.22    2.03
   2  -3   6   54.67    2.69
   2  -3   6   59.37    3.22
   2  -3   6   55.75    2.67
   2  -3   6   55.76    2.67
   3  -3   6    0.12    0.12
   3  -3   6    0.31    0.16
   4  -3   6   27.68    1.41
   4  -3   6   27.51    1.39
   5  -3   6   11.53    0.68
   5  -3   6   12.14    0.70
   6  -3   6   56.92    2.68
   6  -3   6   56.47    2.70
  -7   3  -6    3.46    0.26
   7  -3   6    4.37    0.27
   7  -3   6    4.86    0.31
  10   2  -6    0.38    0.10
  10   2  -6    0.67    0.19
 -10  -2   6    0.27    0.09
   9   2  -6   -0.11    0.10
   9   2  -6    0.07    0.08
  -9  -2   6    0.00    0.06
   8   2  -6   23.73    1.11
   8   2  -6   22.96    1.13
   8   2  -6   22.80    1.14
  -8  -2   6   22.43    1.12
  -8  -2   6   22.75    1.15
   7   2  -6   28.08    1.34
   7   2  -6   26.23    1.38
  -7  -2   6   27.18    1.31
  -6  -2   6   52.04    2.97
   5   2  -6    0.42    0.14
   5   2  -6    0.44    0.24
  -5  -2   6    0.44    0.40
  -5  -2   6    0.46    0.10
  -5  -2   6    0.67    0.22
  -5  -2   6    0.78    0.18
   4   2  -6    0.28    0.15
   4   2  -6   -0.01    0.28
  -4  -2   6    0.12    0.08
  -4  -2   6    0.08    0.10
  -4  -2   6    0.17    0.15
  -4  -2   6    0.15    0.17
   3   2  -6   13.24    0.74
  -3  -2   6   13.52    1.09
   2   2  -6  104.88    4.82
  -2  -2   6  102.44    5.28
   1   2  -6   76.89    3.63
  -1  -2   6   78.66    4.13
   0   2  -6    3.08    0.24
   0  -2   6    3.30    0.58
   0  -2   6    3.26    0.31
   0  -2   6    3.00    0.32
  -1   2  -6   33.44    1.52
   1  -2   6   32.07    2.08
   1  -2   6   30.01    1.55
   1  -2   6   30.81    1.53
   1  -2   6   30.15    1.54
  -2   2  -6    0.30    0.15
   2  -2   6    0.19    0.16
   2  -2   6   -0.05    0.14
   2  -2   6    0.07    0.32
   2  -2   6    0.03    0.12
   3  -2   6   68.43    3.29
   3  -2   6   70.40    3.31
   4  -2   6   33.24    1.62
   4  -2   6   30.72    1.60
   5  -2   6    0.77    0.24
   5  -2   6    1.07    0.25
  -6   2  -6    3.62    0.26
   6  -2   6    3.58    0.28
   6  -2   6    3.82    0.30
  -7   2  -6    7.27    0.40
   7  -2   6    9.07    0.48
   7  -2   6    7.69    0.41
  10   1  -6   26.12    1.21
  10   1  -6   25.80    1.22
 -10  -1   6   25.19    1.21
   9   1  -6   25.72    1.27
   9   1  -6   26.06    1.26
  -9  -1   6   27.40    1.26
  -9  -1   6   25.61    1.24
   8   1  -6    9.63    0.52
   8   1  -6    9.76    0.55
   8   1  -6   10.15    0.56
  -8  -1   6   10.21    0.54
  -8  -1   6   10.02    0.54
   7   1  -6    4.56    0.32
   7   1  -6    4.72    0.37
   7   1  -6    4.23    0.30
  -7  -1   6    4.38    0.29
  -7  -1   6    4.04    0.34
  -6  -1   6    1.41    0.53
  -6  -1   6    1.77    0.25
  -6  -1   6    1.03    0.31
   5   1  -6   59.95    2.96
   5   1  -6   60.98    2.97
   5   1  -6   63.98    3.10
  -5  -1   6   66.03    2.97
  -5  -1   6   63.44    2.96
  -5  -1   6   67.08    3.52
   4   1  -6   14.90    0.80
   4   1  -6   16.24    0.89
   4   1  -6   14.67    0.89
  -4  -1   6   15.45    0.78
  -4  -1   6   16.13    1.22
  -4  -1   6   15.17    0.84
  -4  -1   6   16.05    0.81
   3   1  -6    0.59    0.20
  -3  -1   6    0.61    0.24
  -3  -1   6    0.84    0.19
  -3  -1   6    0.53    0.31
   2   1  -6   49.62    2.34
  -2  -1   6   47.88    2.76
  -2  -1   6   49.01    2.31
  -2  -1   6   47.61    2.34
   1   1  -6   13.44    0.73
  -1  -1   6   13.04    0.73
  -1  -1   6   14.37    1.15
  -1  -1   6   12.96    0.75
   0   1  -6  103.50    4.73
   0  -1   6   98.40    4.73
   0  -1   6   99.61    4.72
   0  -1   6  104.61    5.33
  -1   1  -6    3.79    0.34
   1  -1   6    3.59    0.32
   1  -1   6    3.61    0.33
   1  -1   6    3.17    0.72
   1  -1   6    3.62    0.35
   2  -1   6    0.70    0.23
   3  -1   6    1.94    0.36
   3  -1   6    2.48    0.28
   3  -1   6    1.67    0.30
  -4   1  -6   54.29    2.49
   4  -1   6   57.46    2.57
   4  -1   6   47.55    2.54
  -5   1  -6   36.89    1.66
   5  -1   6   32.03    1.73
   5  -1   6   36.35    1.73
  -6   1  -6    3.68    0.23
   6  -1   6    3.55    0.28
   6  -1   6    3.94    0.27
  10   0  -6   16.46    0.79
 -10   0   6   16.07    0.79
   9   0  -6    3.93    0.28
   9   0  -6    4.12    0.27
  -9   0   6    3.91    0.26
  -9   0   6    4.46    0.26
   8   0  -6   41.70    2.00
   8   0  -6   40.10    2.00
   8   0  -6   42.83    1.97
  -8   0   6   42.26    1.98
  -8   0   6   43.94    2.00
   7   0  -6    0.11    0.10
   7   0  -6   -0.05    0.13
   7   0  -6    0.08    0.10
  -7   0   6    0.05    0.08
  -7   0   6    0.00    0.12
   6   0  -6    1.48    0.21
   6   0  -6    1.45    0.21
  -6   0   6    1.87    0.53
  -6   0   6    2.07    0.20
   5   0  -6   14.00    0.76
   5   0  -6   14.80    0.75
   5   0  -6   13.24    0.93
  -5   0   6   14.61    0.74
  -5   0   6   16.00    1.23
   4   0  -6   17.46    0.90
   4   0  -6   16.78    0.89
   4   0  -6   17.60    1.00
  -4   0   6   17.09    0.93
  -4   0   6   19.65    1.39
  -4   0   6   17.75    0.88
   3   0  -6   43.37    2.13
   3   0  -6   43.55    2.12
   3   0  -6   46.23    2.21
  -3   0   6   45.20    2.11
  -3   0   6   45.81    2.63
  -3   0   6   46.13    2.16
  -3   0   6   44.37    2.15
   2   0  -6    6.16    0.59
   2   0  -6    6.70    0.47
  -2   0   6    6.18    0.42
  -2   0   6    6.17    0.39
  -2   0   6    7.36    0.78
  -2   0   6    6.74    0.45
   1   0  -6    3.45    0.33
  -1   0   6    3.01    0.32
  -1   0   6    3.61    0.60
  -1   0   6    3.12    0.26
  -1   0   6    3.05    0.28
   0   0  -6    1.95    0.29
   0   0   6    1.50    0.28
   0   0   6    1.83    0.26
   0   0   6    1.96    0.58
   0   0   6    1.84    0.22
   1   0   6   48.26    2.31
   1   0   6   47.06    2.96
   1   0   6   49.92    2.37
   1   0   6   51.57    2.36
  -2   0  -6    8.59    0.50
   2   0   6    8.63    0.53
   2   0   6    8.64    0.56
   2   0   6    8.26    0.54
  -3   0  -6    3.81    0.32
  -3   0  -6    3.48    0.28
   3   0   6    3.81    0.32
   3   0   6    3.07    0.34
   3   0   6    3.48    0.33
   3   0   6    3.33    0.36
  -4   0  -6    0.79    0.18
   4   0   6    0.56    0.21
  -5   0  -6    8.38    0.50
  -5   0  -6    9.02    0.46
   5   0   6    9.15    0.52
   5   0   6    8.84    0.52
  -6   0  -6   32.17    1.52
   6   0   6   31.29    1.55
  10  -1  -6    0.25    0.09
   9  -1  -6    1.82    0.18
   9  -1  -6    1.67    0.18
  -9   1   6    1.66    0.17
  -9   1   6    1.71    0.17
   8  -1  -6    8.58    0.47
   8  -1  -6    8.03    0.46
  -8   1   6    8.41    0.46
  -8   1   6    7.83    0.45
   7  -1  -6   20.27    1.01
   7  -1  -6   21.07    1.04
   7  -1  -6   20.32    1.04
  -7   1   6   20.99    1.02
  -7   1   6   20.25    1.54
  -7   1   6   22.16    1.04
   6  -1  -6   24.92    1.29
   6  -1  -6   26.15    1.27
   6  -1  -6   26.53    1.30
  -6   1   6   27.77    1.84
  -6   1   6   26.09    1.27
  -6   1   6   27.38    1.29
  -5   1   6   17.53    1.40
   4  -1  -6    2.05    0.24
   4  -1  -6    3.18    0.46
   4  -1  -6    2.47    0.25
  -4   1   6    2.69    0.22
  -4   1   6    3.09    0.59
  -4   1   6    2.73    0.32
   3  -1  -6    0.03    0.12
   3  -1  -6   -0.16    0.20
   3  -1  -6    0.25    0.12
  -3   1   6   -0.12    0.16
  -3   1   6    0.02    0.16
  -3   1   6   -0.03    0.08
  -3   1   6   -0.14    0.11
   2  -1  -6   79.52    3.81
   2  -1  -6   76.91    3.70
   2  -1  -6   80.27    3.69
  -2   1   6   80.27    3.73
  -2   1   6   83.01    4.30
  -2   1   6   76.22    3.73
  -2   1   6   81.24    3.69
   1  -1  -6    4.94    0.38
   1  -1  -6    5.34    0.48
   1  -1  -6    5.36    0.38
  -1   1   6    4.96    0.43
  -1   1   6    6.02    0.40
  -1   1   6    5.43    0.35
  -1   1   6    6.47    0.78
   0  -1  -6    7.41    0.46
   0  -1  -6    7.17    0.46
   0   1   6    8.68    0.97
   0   1   6    7.51    0.44
   0   1   6    7.76    0.51
  -1  -1  -6    2.07    0.25
  -1  -1  -6    2.08    0.27
   1   1   6    2.66    0.30
   1   1   6    2.19    0.26
   1   1   6    2.59    0.24
  -2  -1  -6   20.81    1.07
  -2  -1  -6   21.96    1.09
   2   1   6   23.35    1.15
   2   1   6   21.10    1.13
   2   1   6   22.10    1.09
   2   1   6   22.90    1.13
  -3  -1  -6   47.47    2.21
  -3  -1  -6   48.10    2.23
   3   1   6   47.13    2.28
   3   1   6   47.53    2.21
   3   1   6   45.68    2.27
  -4  -1  -6   18.76    0.93
  -4  -1  -6   18.30    0.91
   4   1   6   18.23    0.96
   4   1   6   19.86    0.97
  -5  -1  -6    7.96    0.40
   5   1   6    7.90    0.44
   5   1   6    7.68    0.45
  10  -2  -6   27.06    1.16
 -10   2   6   21.70    1.14
   9  -2  -6    2.65    0.19
   9  -2  -6    2.30    0.18
  -9   2   6    2.91    0.20
  -9   2   6    2.61    0.19
   8  -2  -6    3.94    0.27
  -8   2   6    4.05    0.26
   7  -2  -6    0.14    0.09
   7  -2  -6    0.34    0.10
   7  -2  -6    0.18    0.10
  -7   2   6    0.13    0.25
  -7   2   6    0.05    0.11
  -7   2   6    0.10    0.07
   6  -2  -6    3.29    0.30
   6  -2  -6    3.37    0.25
   6  -2  -6    3.46    0.27
  -6   2   6    3.62    0.70
  -6   2   6    3.24    0.27
  -6   2   6    3.19    0.25
   5  -2  -6   50.35    2.42
   5  -2  -6   48.37    2.43
   5  -2  -6   51.01    2.41
  -5   2   6   51.65    2.42
  -5   2   6   58.69    3.16
  -5   2   6   49.70    2.44
  -5   2   6   50.88    2.41
   4  -2  -6    0.74    0.18
   4  -2  -6    0.51    0.17
  -4   2   6    0.64    0.15
  -4   2   6    0.47    0.40
   3  -2  -6    4.17    0.30
   3  -2  -6    4.57    0.31
  -3   2   6    4.19    0.67
  -3   2   6    4.26    0.29
   2  -2  -6    0.46    0.17
   2  -2  -6   -0.06    0.12
  -2   2   6    0.11    0.20
  -2   2   6    0.03    0.07
  -2   2   6    0.06    0.10
  -2   2   6    0.18    0.20
   1  -2  -6   20.79    1.06
   1  -2  -6   21.44    1.08
  -1   2   6   21.93    1.60
  -1   2   6   22.65    1.12
  -1   2   6   21.92    1.06
   0  -2  -6   32.36    1.57
   0  -2  -6   33.34    1.58
   0   2   6   33.52    1.63
   0   2   6   33.53    2.19
   0   2   6   33.28    1.58
   0   2   6   31.67    1.62
  -1  -2  -6    4.12    0.30
  -1  -2  -6    4.09    0.28
   1   2   6    4.17    0.33
   1   2   6    3.96    0.39
   1   2   6    4.01    0.30
  -2  -2  -6    1.98    0.18
  -2  -2  -6    2.16    0.21
   2   2   6    1.71    0.21
   2   2   6    1.53    0.30
  -3  -2  -6    0.50    0.15
  -3  -2  -6    0.59    0.13
   3   2   6    0.51    0.18
   3   2   6    0.50    0.18
  -4  -2  -6   31.40    1.47
  -4  -2  -6   31.62    1.48
   4   2   6   31.13    1.50
  -5  -2  -6    0.92    0.11
  -5  -2  -6    1.15    0.10
   5   2   6    1.12    0.12
  10  -3  -6    1.43    0.11
 -10   3   6    1.78    0.15
   9  -3  -6    9.92    0.46
  -9   3   6    7.73    0.47
  -9   3   6    9.35    0.46
   8  -3  -6   20.64    1.00
   8  -3  -6   20.58    1.00
  -8   3   6   21.36    1.01
  -8   3   6   20.34    0.99
   7  -3  -6    3.74    0.26
  -7   3   6    3.11    0.64
  -7   3   6    3.53    0.25
   6  -3  -6   12.98    0.65
   6  -3  -6   12.66    0.67
   6  -3  -6   13.14    0.67
  -6   3   6   12.76    1.18
  -6   3   6   13.30    0.67
  -6   3   6   12.97    0.67
   5  -3  -6    1.12    0.19
   5  -3  -6    1.43    0.25
   5  -3  -6    1.25    0.17
  -5   3   6    1.09    0.52
  -5   3   6    0.97    0.18
   4  -3  -6   26.12    1.30
   4  -3  -6   28.08    1.33
   4  -3  -6   25.44    1.35
  -4   3   6   26.34    1.37
  -4   3   6   27.93    1.32
  -4   3   6   27.52    1.36
  -4   3   6   29.90    2.01
   3  -3  -6    3.33    0.26
   3  -3  -6    3.14    0.23
  -3   3   6    3.19    0.25
  -3   3   6    3.33    0.31
   2  -3  -6   24.82    1.19
   2  -3  -6   24.40    1.17
  -2   3   6   25.62    1.23
  -2   3   6   23.92    1.18
  -2   3   6   22.10    1.85
   1  -3  -6    1.19    0.20
   1  -3  -6    1.11    0.16
  -1   3   6    1.40    0.65
  -1   3   6    1.41    0.24
  -1   3   6    1.37    0.18
   0  -3  -6    5.04    0.34
   0  -3  -6    5.57    0.32
   0   3   6    5.62    0.34
   0   3   6    5.35    0.39
   0   3   6    4.25    1.06
  -1  -3  -6   25.14    1.18
  -1  -3  -6   23.49    1.16
   1   3   6   24.15    1.18
  -2  -3  -6    0.18    0.08
  -2  -3  -6    0.35    0.12
   2   3   6    0.13    0.07
   2   3   6    0.41    0.15
  -3  -3  -6   15.04    0.71
  -3  -3  -6   14.46    0.72
   3   3   6   14.07    0.70
   3   3   6   14.74    0.74
  -4  -3  -6    4.71    0.27
  -4  -3  -6    4.93    0.26
   4   3   6    4.81    0.28
   9  -4  -6    0.11    0.04
  -9   4   6    0.14    0.05
   8  -4  -6    0.50    0.11
  -8   4   6    0.44    0.12
   7  -4  -6   18.21    0.90
   7  -4  -6   18.30    0.89
  -7   4   6   18.76    0.90
   6  -4  -6    0.80    0.16
  -6   4   6    0.57    0.50
  -6   4   6    0.87    0.16
   5  -4  -6    5.71    0.42
   5  -4  -6    7.06    0.39
  -5   4   6    7.19    0.38
  -5   4   6    6.43    0.86
   4  -4  -6    0.42    0.14
   4  -4  -6    0.60    0.15
   4  -4  -6    1.11    0.21
  -4   4   6    0.78    0.50
  -4   4   6    0.69    0.14
   3  -4  -6    8.27    0.47
   3  -4  -6    8.54    0.45
  -3   4   6    8.47    0.46
  -3   4   6    8.42    0.96
   2  -4  -6   12.23    0.62
   2  -4  -6   11.88    0.59
  -2   4   6   10.05    1.07
  -2   4   6   12.78    0.62
   1  -4  -6    2.38    0.19
   1  -4  -6    2.33    0.21
  -1   4   6    1.88    0.69
  -1   4   6    2.79    0.21
  -1  -4  -6    1.32    0.13
  -1  -4  -6    1.15    0.14
   1   4   6    1.16    0.15
  -2  -4  -6    8.56    0.43
  -2  -4  -6    8.22    0.42
   2   4   6    8.34    0.45
   2   4   6    8.23    0.42
  -3  -4  -6    7.02    0.35
  -3  -4  -6    7.32    0.36
   3   4   6    7.23    0.37
   8  -5  -6    9.58    0.46
  -8   5   6    9.04    0.46
   7  -5  -6    0.57    0.18
  -7   5   6    0.60    0.60
  -7   5   6    0.67    0.17
  -7   5   6    0.62    0.11
   6  -5  -6    5.26    0.28
   6  -5  -6    4.83    0.28
  -6   5   6    5.07    0.28
  -6   5   6    4.79    0.29
  -6   5   6    4.39    0.72
   5  -5  -6   11.20    0.57
   5  -5  -6   11.67    0.56
  -5   5   6   10.00    1.02
  -5   5   6   11.29    0.57
   4  -5  -6   12.11    0.59
   4  -5  -6   11.34    0.59
  -4   5   6   12.00    0.59
  -4   5   6   10.39    1.04
   3  -5  -6    2.90    0.20
   3  -5  -6    3.32    0.22
   3  -5  -6    3.20    0.27
  -3   5   6    3.06    0.22
  -3   5   6    2.88    0.67
   2  -5  -6   -0.03    0.06
   2  -5  -6    0.16    0.08
  -2   5   6   -0.06    0.05
  -2   5   6    0.17    0.39
   1  -5  -6   15.73    0.75
   1  -5  -6   15.86    0.78
  -1   5   6   15.91    0.78
   0  -5  -6    0.31    0.09
   0  -5  -6    0.36    0.10
   0   5   6    0.62    0.11
  -1  -5  -6   15.16    0.70
   1   5   6   13.68    0.71
   1   5   6   14.67    0.70
   7  -6  -6    6.75    0.33
  -7   6   6    6.74    0.34
   6  -6  -6    0.75    0.09
  -6   6   6    0.86    0.10
   5  -6  -6    1.12    0.14
   5  -6  -6    1.08    0.12
  -5   6   6    1.04    0.54
  -5   6   6    1.23    0.12
   4  -6  -6    9.07    0.41
   4  -6  -6    7.05    0.44
  -4   6   6    6.74    0.81
  -4   6   6    9.16    0.42
   3  -6  -6    5.44    0.30
   3  -6  -6    5.69    0.32
  -3   6   6    5.57    0.30
   2  -6  -6    1.11    0.11
  -2   6   6    1.30    0.12
   1  -6  -6    1.81    0.15
  -1   6   6    1.71    0.15
  -3 -11   7    9.43    0.47
  -2 -11   7   15.62    0.80
  -2 -11   7   18.11    0.85
  -1 -11   7    0.76    0.11
  -1 -11   7    0.56    0.12
   0 -11   7    2.86    0.22
   0 -11   7    2.84    0.19
   1 -11   7    2.02    0.16
   2 -11   7   62.31    2.89
   3 -11   7   11.35    0.55
   5  10  -7    9.31    0.45
  -5 -10   7    8.71    0.45
   4  10  -7    5.01    0.29
  -4 -10   7    5.00    0.28
  -4 -10   7    4.59    0.27
  -3 -10   7    3.07    0.22
  -3 -10   7    2.87    0.20
  -2 -10   7    0.61    0.13
  -2 -10   7    0.58    0.13
  -1 -10   7   54.52    2.52
  -1 -10   7   53.45    2.53
   0 -10   7    8.95    0.51
   0 -10   7    9.76    0.50
   1 -10   7   12.45    0.69
   1 -10   7   14.10    0.68
   2 -10   7    1.53    0.16
   3 -10   7    8.06    0.42
   4 -10   7   25.61    1.20
  -6  -9   7    1.10    0.13
   5   9  -7   11.34    0.56
  -5  -9   7   10.84    0.56
  -5  -9   7   10.27    0.54
   4   9  -7   44.88    2.07
  -4  -9   7   42.70    2.06
  -4  -9   7   44.36    2.08
   3   9  -7    3.18    0.28
  -3  -9   7    3.06    0.24
  -3  -9   7    3.79    0.32
  -2  -9   7   20.88    1.02
  -2  -9   7   19.87    1.03
  -1  -9   7    0.45    0.14
  -1  -9   7    0.45    0.30
   0  -9   7   15.93    0.83
   0  -9   7   14.84    1.34
   0  -9   7   16.29    0.81
   1  -9   7   41.54    1.89
   1  -9   7   37.71    1.90
   2  -9   7    5.15    0.32
   3  -9   7   22.07    1.07
   3  -9   7   22.29    1.09
   4  -9   7    2.09    0.18
   4  -9   7    2.38    0.22
   5  -9   7    6.19    0.35
   7   8  -7   26.76    1.29
   7   8  -7   29.11    1.28
  -7  -8   7   25.65    1.25
   6   8  -7    2.77    0.21
  -6  -8   7    2.72    0.22
  -6  -8   7    2.57    0.19
  -6  -8   7    3.02    0.20
   5   8  -7   14.66    0.75
  -5  -8   7   14.39    0.74
  -5  -8   7   14.52    0.71
  -5  -8   7   15.87    0.77
  -4  -8   7    0.54    0.15
  -4  -8   7    0.67    0.17
  -3  -8   7   22.10    1.66
  -3  -8   7   23.00    1.16
  -3  -8   7   25.32    1.19
  -2  -8   7   23.63    1.19
  -2  -8   7   24.00    1.18
  -2  -8   7   23.44    1.71
  -1  -8   7   40.24    2.54
  -1  -8   7   39.36    1.90
  -1  -8   7   39.49    1.91
   0  -8   7   14.21    0.77
   0  -8   7   14.05    1.28
   0  -8   7   14.50    0.75
   1  -8   7   20.29    1.60
   1  -8   7   21.80    1.03
   1  -8   7   19.51    1.05
   2  -8   7   30.81    1.52
   2  -8   7   35.97    1.69
   2  -8   7   28.41    2.11
   3  -8   7    0.17    0.11
   3  -8   7    0.21    0.08
   4  -8   7   25.47    1.27
   4  -8   7   27.88    1.29
   5  -8   7    9.42    0.50
   6  -8   7    6.90    0.36
   8   7  -7    0.36    0.11
  -8  -7   7    0.55    0.08
   7   7  -7    0.06    0.08
  -7  -7   7    0.26    0.09
  -7  -7   7    0.10    0.07
   6   7  -7   29.25    1.35
  -6  -7   7   27.41    1.34
  -6  -7   7   28.90    1.32
  -6  -7   7   26.40    1.35
   5   7  -7    1.74    0.20
  -5  -7   7    1.45    0.19
  -5  -7   7    1.30    0.17
  -5  -7   7    1.43    0.17
   4   7  -7   43.85    2.09
  -4  -7   7   42.19    2.60
  -4  -7   7   45.49    2.11
  -4  -7   7   43.78    2.08
  -4  -7   7   44.18    2.04
  -3  -7   7    8.55    0.51
  -3  -7   7    8.57    1.28
  -3  -7   7    8.67    0.50
  -2  -7   7    0.04    0.09
  -2  -7   7    0.05    0.20
  -2  -7   7    0.45    0.17
  -1  -7   7    8.76    0.95
  -1  -7   7    9.15    0.52
  -1  -7   7    8.36    0.50
   0  -7   7    2.75    0.63
   0  -7   7    2.83    0.26
   0  -7   7    2.47    0.27
   1  -7   7   12.70    0.70
   1  -7   7   12.36    0.67
   2  -7   7    1.05    0.38
   2  -7   7    0.88    0.58
   2  -7   7    0.62    0.16
   2  -7   7    0.51    0.19
   3  -7   7    4.83    0.35
   3  -7   7    4.14    0.93
   3  -7   7    4.80    0.36
   4  -7   7   11.23    0.61
   5  -7   7   30.84    1.48
   6  -7   7   20.78    1.02
   9   6  -7   36.05    1.58
  -9  -6   7   31.95    1.56
   8   6  -7   -0.07    0.06
   8   6  -7    0.00    0.06
  -8  -6   7    0.02    0.05
   7   6  -7   39.13    1.85
  -7  -6   7   37.46    1.84
  -7  -6   7   40.59    1.83
   6   6  -7    4.72    0.33
  -6  -6   7    4.92    0.31
  -6  -6   7    4.97    0.33
  -6  -6   7    5.12    0.32
   5   6  -7    2.88    0.26
  -5  -6   7    3.46    0.26
  -5  -6   7    2.75    0.22
  -5  -6   7    2.37    0.25
   4   6  -7   37.40    1.93
  -4  -6   7   40.82    1.90
  -4  -6   7   40.84    1.94
  -4  -6   7   38.54    1.97
  -4  -6   7   43.36    2.51
  -4  -6   7   42.78    1.96
  -3  -6   7   26.48    1.32
  -3  -6   7   27.72    1.87
  -3  -6   7   25.59    1.30
  -2  -6   7   53.83    2.47
  -2  -6   7   52.38    3.07
  -2  -6   7   49.46    2.46
  -1  -6   7    2.31    0.55
   0  -6   7    9.85    0.76
   0  -6   7   11.81    1.12
   0  -6   7   10.89    0.61
   0  -6   7   11.14    0.63
   1  -6   7    0.52    0.46
   1  -6   7    0.60    0.21
   1  -6   7    0.31    0.13
   1  -6   7    0.46    0.28
   2  -6   7   50.22    2.33
   2  -6   7   51.10    2.40
   2  -6   7   47.14    2.36
   2  -6   7   48.60    2.34
   3  -6   7   10.76    0.62
   3  -6   7   10.81    0.70
   3  -6   7   11.04    1.28
   4  -6   7    0.74    0.31
   5  -6   7   20.72    1.08
   5  -6   7   21.64    1.06
   6  -6   7    6.42    0.37
   9   5  -7   -0.02    0.06
  -9  -5   7   -0.02    0.04
   8   5  -7    7.70    0.39
   8   5  -7    7.23    0.41
  -8  -5   7    7.21    0.39
   7   5  -7   18.25    0.89
  -7  -5   7   17.61    0.86
  -7  -5   7   16.79    0.87
   6   5  -7    5.61    0.37
  -6  -5   7    5.42    0.38
  -6  -5   7    5.47    0.33
  -6  -5   7    5.48    0.35
   5   5  -7   16.23    0.88
  -5  -5   7   16.80    0.87
  -5  -5   7   17.41    0.89
  -5  -5   7   17.66    1.38
  -5  -5   7   18.10    0.85
   4   5  -7    0.33    0.15
  -4  -5   7    0.44    0.42
   3   5  -7   18.38    1.10
  -3  -5   7   19.54    0.99
  -3  -5   7   21.27    1.51
  -3  -5   7   20.36    1.05
  -3  -5   7   19.11    1.00
   2   5  -7    0.62    0.24
  -2  -5   7    0.29    0.11
  -2  -5   7    0.23    0.22
  -2  -5   7    0.14    0.09
   1   5  -7   32.62    1.67
  -1  -5   7   35.13    1.68
  -1  -5   7   30.51    1.74
  -1  -5   7   36.67    1.71
  -1  -5   7   40.42    2.34
   0  -5   7    9.71    0.66
   0  -5   7    9.73    0.57
   0  -5   7    9.90    0.58
   0  -5   7   10.87    1.07
   1  -5   7    3.55    0.40
   1  -5   7    3.37    0.64
   1  -5   7    2.76    0.33
   2  -5   7    1.32    0.36
   2  -5   7    1.67    0.27
   2  -5   7    1.65    0.62
   2  -5   7    1.79    0.31
   3  -5   7    9.55    0.57
   3  -5   7    9.74    0.62
   4  -5   7   43.37    2.13
   4  -5   7   45.36    2.17
   5  -5   7    0.79    0.18
   5  -5   7    0.47    0.16
   6  -5   7    0.47    0.16
   6  -5   7    0.19    0.15
  10   4  -7    0.73    0.10
   9   4  -7   44.82    2.00
  -9  -4   7   40.51    1.98
   8   4  -7   11.91    0.61
   8   4  -7   11.27    0.58
  -8  -4   7   10.91    0.58
   7   4  -7    0.81    0.16
   7   4  -7    0.64    0.18
  -7  -4   7    0.60    0.14
  -7  -4   7    1.00    0.16
   6   4  -7    1.02    0.20
  -6  -4   7    1.55    0.17
  -6  -4   7    1.62    0.24
  -6  -4   7    1.45    0.20
   5   4  -7    9.37    0.55
  -5  -4   7   10.78    1.02
  -5  -4   7    9.34    0.52
  -5  -4   7    9.53    0.56
  -5  -4   7   10.13    0.55
   4   4  -7   66.12    3.38
  -4  -4   7   75.01    3.40
  -4  -4   7   68.75    3.35
  -4  -4   7   74.21    3.38
  -4  -4   7   78.86    4.01
   3   4  -7    1.48    0.29
  -3  -4   7    1.32    0.27
  -3  -4   7    1.37    0.23
  -3  -4   7    1.14    0.22
  -3  -4   7    1.36    0.23
  -3  -4   7    1.44    0.43
   2   4  -7    4.02    0.34
  -2  -4   7    4.42    0.35
  -2  -4   7    4.11    0.41
  -2  -4   7    4.51    0.33
  -2  -4   7    4.90    0.67
   1   4  -7    4.65    0.31
  -1  -4   7    4.81    0.34
  -1  -4   7    4.28    0.36
  -1  -4   7    5.10    0.69
  -1  -4   7    4.22    0.43
   0  -4   7   52.10    2.57
   0  -4   7   52.04    2.62
   0  -4   7   58.53    3.23
   1  -4   7   87.15    4.40
   1  -4   7   90.76    4.27
   1  -4   7   90.88    4.27
   1  -4   7   97.53    4.99
   2  -4   7    1.13    0.31
   2  -4   7    1.29    0.67
   2  -4   7    1.11    0.28
   2  -4   7    1.05    0.27
   3  -4   7    2.85    0.31
   3  -4   7    3.66    0.35
   4  -4   7    4.27    0.40
   4  -4   7    4.51    0.34
   5  -4   7   52.40    2.65
   5  -4   7   59.62    2.68
   6  -4   7    4.40    0.31
   6  -4   7    5.24    0.35
  10   3  -7    0.39    0.09
 -10  -3   7    0.34    0.09
   9   3  -7    7.38    0.39
  -9  -3   7    6.92    0.38
   8   3  -7    8.21    0.55
   8   3  -7   10.47    0.54
  -8  -3   7   10.14    0.52
   7   3  -7   46.66    2.23
   7   3  -7   47.63    2.25
  -7  -3   7   48.21    2.24
  -7  -3   7   47.06    2.22
   6   3  -7    1.56    0.22
   6   3  -7    1.73    0.21
  -6  -3   7    1.61    0.21
  -6  -3   7    2.10    0.18
  -6  -3   7    1.53    0.64
  -5  -3   7    1.19    0.49
  -5  -3   7    1.22    0.25
  -5  -3   7    1.32    0.19
  -5  -3   7    1.25    0.20
   4   3  -7    1.67    0.35
   4   3  -7    1.74    0.29
  -4  -3   7    2.04    0.51
  -4  -3   7    1.72    0.23
  -4  -3   7    1.89    0.25
  -4  -3   7    1.63    0.18
   3   3  -7   75.85    3.55
  -3  -3   7   73.35    3.45
  -3  -3   7   78.45    4.09
  -3  -3   7   76.86    3.52
  -3  -3   7   69.98    3.47
  -3  -3   7   74.36    3.50
   2   3  -7    9.19    0.56
  -2  -3   7    9.30    0.55
  -2  -3   7    8.91    0.55
  -2  -3   7    8.97    0.59
  -2  -3   7   10.76    1.00
   1   3  -7    1.37    0.23
  -1  -3   7    1.32    0.30
  -1  -3   7    1.57    0.22
  -1  -3   7    1.68    0.49
   0   3  -7    1.16    0.21
   0  -3   7    1.25    0.49
   0  -3   7    1.31    0.30
   0  -3   7    1.42    0.23
   1  -3   7    3.27    0.72
   1  -3   7    3.51    0.34
   1  -3   7    3.33    0.31
   2  -3   7   85.91    4.14
   2  -3   7   85.69    4.18
   2  -3   7   89.03    4.15
   2  -3   7   94.00    4.86
   3  -3   7    0.93    0.26
   4  -3   7    6.06    0.43
   4  -3   7    6.76    0.47
   5  -3   7    1.51    0.23
   5  -3   7    2.21    0.24
   6  -3   7   19.86    1.05
   6  -3   7   23.64    1.08
  10   2  -7   11.03    0.57
  10   2  -7   12.15    0.57
 -10  -2   7   10.68    0.55
   9   2  -7    0.56    0.13
   9   2  -7    0.42    0.13
  -9  -2   7    0.69    0.12
   8   2  -7    7.73    0.44
   8   2  -7    7.13    0.41
  -8  -2   7    7.84    0.42
   7   2  -7    0.20    0.10
   7   2  -7    0.26    0.10
  -7  -2   7    0.12    0.07
   6   2  -7  115.50    5.39
   6   2  -7  115.62    5.41
  -6  -2   7  120.27    5.99
  -6  -2   7  117.98    5.41
  -6  -2   7  115.71    5.39
  -5  -2   7   14.55    0.82
  -5  -2   7   15.07    0.79
  -5  -2   7   16.55    1.29
   4   2  -7    3.50    0.31
   4   2  -7    2.94    0.40
   4   2  -7    2.69    0.32
  -4  -2   7    2.84    0.28
  -4  -2   7    3.02    0.30
  -4  -2   7    2.94    0.23
  -4  -2   7    3.18    0.58
   3   2  -7    0.39    0.18
  -3  -2   7    0.23    0.14
  -3  -2   7    0.17    0.11
  -3  -2   7    0.61    0.16
  -3  -2   7    0.20    0.11
   2   2  -7   33.65    1.73
  -2  -2   7   37.42    2.26
  -2  -2   7   34.14    1.69
  -2  -2   7   35.52    1.72
  -2  -2   7   34.22    1.65
   1   2  -7   66.04    3.25
  -1  -2   7   73.86    3.88
  -1  -2   7   67.71    3.23
  -1  -2   7   67.67    3.26
   0   2  -7    6.40    0.48
   0  -2   7    7.04    0.45
   0  -2   7    7.95    0.50
   0  -2   7    7.93    0.96
   0  -2   7    6.46    0.48
   1  -2   7    4.93    0.40
   1  -2   7    5.44    0.39
   1  -2   7    5.24    0.41
   1  -2   7    4.19    0.88
   2  -2   7    3.33    0.30
   2  -2   7    2.41    0.30
   2  -2   7    2.46    0.32
   3  -2   7   59.35    2.76
   3  -2   7   58.08    2.78
   3  -2   7   55.71    2.73
   4  -2   7   17.39    0.92
   4  -2   7   13.88    0.95
  -5   2  -7    5.70    0.36
   5  -2   7    5.66    0.38
   5  -2   7    6.15    0.40
  -6   2  -7    1.09    0.14
   6  -2   7    1.23    0.20
  10   1  -7    0.98    0.15
 -10  -1   7    1.04    0.10
   9   1  -7   35.25    1.69
   9   1  -7   35.83    1.68
  -9  -1   7   35.86    1.68
   8   1  -7    9.61    0.53
   8   1  -7    9.68    0.51
  -8  -1   7    9.74    0.52
   7   1  -7    2.60    0.23
   7   1  -7    2.32    0.22
  -7  -1   7    2.13    0.97
  -7  -1   7    2.77    0.22
   6   1  -7    4.44    0.31
   6   1  -7    4.46    0.31
  -6  -1   7    4.75    0.74
  -6  -1   7    4.53    0.30
   5   1  -7   32.05    1.57
   5   1  -7   32.03    1.58
  -5  -1   7   34.98    1.56
  -5  -1   7   33.14    1.58
  -5  -1   7   28.35    1.60
  -5  -1   7   35.78    2.19
   4   1  -7   57.56    3.07
   4   1  -7   60.02    2.87
   4   1  -7   62.10    2.88
  -4  -1   7   61.79    2.86
  -4  -1   7   58.71    2.87
  -4  -1   7   67.77    3.54
  -4  -1   7   62.64    2.90
   3   1  -7    0.89    0.30
   3   1  -7    1.21    0.32
  -3  -1   7    1.12    0.17
  -3  -1   7    1.40    0.24
  -3  -1   7    1.13    0.41
  -3  -1   7    0.99    0.23
   2   1  -7    5.22    0.44
  -2  -1   7    5.00    0.71
  -2  -1   7    5.21    0.37
  -2  -1   7    4.99    0.39
  -2  -1   7    4.85    0.32
   1   1  -7   -0.01    0.18
  -1  -1   7    0.02    0.15
  -1  -1   7    0.03    0.09
   0  -1   7   53.62    2.91
   0  -1   7   67.97    2.94
   0  -1   7   58.48    3.47
   1  -1   7   17.31    0.89
   1  -1   7   17.90    0.90
   1  -1   7   16.10    0.91
   1  -1   7   16.35    1.55
   2  -1   7   24.51    1.27
   2  -1   7   23.71    1.23
   2  -1   7   25.78    1.26
  -3   1  -7    0.85    0.22
   3  -1   7    1.10    0.29
   3  -1   7    1.08    0.23
   3  -1   7    0.72    0.18
  -4   1  -7    1.33    0.20
   4  -1   7    1.50    0.22
   4  -1   7    1.86    0.23
  -5   1  -7   24.28    1.17
   5  -1   7   25.33    1.21
   5  -1   7   24.47    1.20
  10   0  -7    3.34    0.21
  10   0  -7    3.62    0.21
 -10   0   7    3.20    0.21
   9   0  -7    0.71    0.17
   8   0  -7   52.58    2.60
   8   0  -7   57.24    2.63
   8   0  -7   59.51    2.62
  -8   0   7   54.42    2.62
   7   0  -7   19.69    0.92
   7   0  -7   19.17    0.95
  -7   0   7   19.46    0.93
  -7   0   7   16.91    1.41
   6   0  -7   11.15    0.60
   6   0  -7   11.03    0.61
  -6   0   7   12.77    1.19
  -6   0   7   11.54    0.61
   5   0  -7   -0.01    0.10
   5   0  -7   -0.03    0.10
  -5   0   7   -0.10    0.13
  -5   0   7    0.07    0.07
  -5   0   7    0.07    0.18
   4   0  -7   26.16    1.39
   4   0  -7   26.95    1.46
  -4   0   7   31.01    1.98
  -4   0   7   29.98    1.35
  -4   0   7   26.06    1.41
   3   0  -7   69.92    3.29
   3   0  -7   70.70    3.30
  -3   0   7   64.93    3.34
  -3   0   7   79.72    3.99
  -3   0   7   68.81    3.34
   2   0  -7    0.80    0.24
   2   0  -7    0.48    0.15
  -2   0   7    0.82    0.43
  -2   0   7    0.84    0.29
  -2   0   7    1.03    0.24
   1   0  -7   19.00    1.04
   1   0  -7   20.25    1.09
  -1   0   7   19.81    1.07
  -1   0   7   21.67    1.02
  -1   0   7   19.66    1.05
  -1   0   7   22.49    1.61
   0   0  -7    9.08    0.53
   0   0  -7    8.46    0.53
   0   0   7    9.80    0.56
   0   0   7    9.16    0.57
   0   0   7    9.20    0.51
   0   0   7    9.81    1.09
  -1   0  -7    6.41    0.42
  -1   0  -7    7.11    0.43
   1   0   7    7.02    0.43
   1   0   7    7.07    0.45
   1   0   7    6.80    0.47
  -2   0  -7   20.27    1.06
  -2   0  -7   20.03    1.03
   2   0   7   22.55    1.10
   2   0   7   21.49    1.11
   2   0   7   21.99    1.09
  -3   0  -7    4.47    0.29
  -3   0  -7    4.84    0.35
  -4   0  -7    1.57    0.15
   4   0   7    1.81    0.23
   4   0   7    1.44    0.19
  -5   0  -7    0.03    0.05
   5   0   7    0.00    0.08
   5   0   7    0.00    0.08
  10  -1  -7    3.76    0.22
 -10   1   7    3.93    0.21
 -10   1   7    3.67    0.24
   9  -1  -7    8.30    0.44
   9  -1  -7    8.04    0.43
  -9   1   7    8.53    0.43
   8  -1  -7    0.58    0.14
   8  -1  -7    0.83    0.15
   8  -1  -7    0.56    0.19
  -8   1   7    0.62    0.12
   7  -1  -7   17.22    0.84
   7  -1  -7   14.02    0.93
   7  -1  -7   17.52    0.81
  -7   1   7   17.62    0.83
  -7   1   7   15.90    1.31
   6  -1  -7   46.64    2.12
   6  -1  -7   43.55    2.10
  -6   1   7   44.26    2.11
  -6   1   7   44.58    2.13
  -6   1   7   44.73    2.71
   5  -1  -7    6.14    0.38
   5  -1  -7    6.19    0.38
  -5   1   7    6.70    0.41
  -5   1   7    6.44    0.37
  -5   1   7    6.46    0.42
  -5   1   7    6.50    1.01
   4  -1  -7   18.18    0.93
   4  -1  -7   18.69    0.95
  -4   1   7   18.07    0.97
  -4   1   7   18.73    0.93
  -4   1   7   17.93    0.97
  -4   1   7   21.35    1.56
   3  -1  -7    0.41    0.12
   3  -1  -7    0.46    0.18
  -3   1   7    0.23    0.20
  -3   1   7    0.61    0.19
  -3   1   7    0.28    0.16
  -3   1   7    0.28    0.09
   2  -1  -7   21.44    1.05
   2  -1  -7   20.95    1.06
  -2   1   7   21.12    1.09
  -2   1   7   21.44    1.10
  -2   1   7   21.90    1.60
  -2   1   7   21.40    1.04
   1  -1  -7   20.71    1.04
   1  -1  -7   20.23    1.05
  -1   1   7   21.17    2.06
  -1   1   7   20.03    1.09
  -1   1   7   21.76    1.09
  -1   1   7   23.74    1.04
   0  -1  -7   34.42    1.70
   0  -1  -7   34.39    1.69
   0   1   7   35.31    1.75
   0   1   7   36.48    2.40
   0   1   7   36.30    1.75
   0   1   7   37.46    1.70
  -1  -1  -7    8.52    0.49
  -1  -1  -7    8.92    0.51
   1   1   7    9.91    0.51
   1   1   7    8.86    0.55
   1   1   7    9.36    0.54
   1   1   7    9.44    0.54
  -2  -1  -7    0.80    0.19
   2   1   7    0.37    0.12
   2   1   7    0.44    0.21
  -3  -1  -7   22.92    1.09
  -3  -1  -7   22.38    1.09
   3   1   7   21.56    1.13
   3   1   7   24.04    1.13
  -4  -1  -7    5.09    0.28
  -4  -1  -7    5.22    0.30
   4   1   7    5.29    0.31
   4   1   7    5.13    0.33
   9  -2  -7   19.24    0.90
  -9   2   7   18.56    0.90
   8  -2  -7   15.82    0.76
   8  -2  -7   14.68    0.77
  -8   2   7   16.25    0.77
  -8   2   7   15.39    0.78
   7  -2  -7    1.46    0.15
   7  -2  -7    2.07    0.23
  -7   2   7    1.78    0.23
   6  -2  -7    2.08    0.19
   6  -2  -7    2.42    0.21
  -6   2   7    2.40    0.19
  -6   2   7    2.35    0.60
  -6   2   7    2.25    0.26
   5  -2  -7   23.72    1.12
   5  -2  -7   23.45    1.14
  -5   2   7   23.85    1.74
  -5   2   7   24.35    1.14
  -5   2   7   21.20    1.15
   4  -2  -7    5.11    0.33
   4  -2  -7    4.86    0.30
  -4   2   7    4.90    0.36
  -4   2   7    4.71    0.72
  -4   2   7    4.78    0.31
  -4   2   7    4.43    0.38
   3  -2  -7   38.58    1.79
   3  -2  -7   38.31    1.77
  -3   2   7   36.74    2.38
  -3   2   7   39.06    1.82
  -3   2   7   36.61    1.77
  -3   2   7   35.20    1.80
   2  -2  -7    3.91    0.29
   2  -2  -7    4.12    0.28
  -2   2   7    4.18    0.28
  -2   2   7    4.05    0.32
  -2   2   7    3.90    0.35
  -2   2   7    4.31    0.72
   1  -2  -7   -0.09    0.10
   1  -2  -7    0.10    0.09
  -1   2   7    0.14    0.08
  -1   2   7    0.08    0.18
  -1   2   7   -0.02    0.29
  -1   2   7    0.11    0.10
   0  -2  -7   33.94    1.64
   0  -2  -7   33.65    1.65
   0   2   7   35.28    1.70
   0   2   7   37.26    1.65
   0   2   7   33.87    1.71
  -1  -2  -7    5.34    0.33
   1   2   7    4.75    0.42
   1   2   7    5.53    0.31
  -2  -2  -7   34.00    1.52
  -2  -2  -7   32.09    1.53
   2   2   7   32.63    1.55
   2   2   7   30.35    1.50
  -3  -2  -7    0.79    0.16
  -3  -2  -7    1.08    0.11
   3   2   7    0.90    0.13
   9  -3  -7    0.25    0.09
   8  -3  -7   17.13    0.83
   8  -3  -7   17.06    0.83
  -8   3   7   17.63    0.83
   7  -3  -7    0.48    0.16
   7  -3  -7    0.55    0.12
  -7   3   7    0.57    0.12
   6  -3  -7   34.26    1.54
   6  -3  -7   32.13    1.50
   6  -3  -7   33.77    1.54
  -6   3   7   29.96    2.03
  -6   3   7   31.24    1.53
   5  -3  -7    2.93    0.24
   5  -3  -7    2.91    0.23
  -5   3   7    3.01    0.21
  -5   3   7    2.31    0.62
   4  -3  -7    1.00    0.14
   4  -3  -7    1.07    0.16
  -4   3   7    1.04    0.20
  -4   3   7    0.90    0.15
  -4   3   7    0.86    0.51
   3  -3  -7   26.49    1.24
   3  -3  -7   26.31    1.25
  -3   3   7   26.48    1.25
  -3   3   7   26.22    1.29
  -3   3   7   24.29    1.79
   2  -3  -7   11.73    0.61
   2  -3  -7   11.74    0.59
  -2   3   7   10.52    1.10
  -2   3   7   11.89    0.60
  -2   3   7   12.48    0.65
  -1   3   7   21.41    1.05
  -1   3   7   18.14    1.50
   0  -3  -7   -0.05    0.07
   0  -3  -7    0.01    0.06
   0   3   7    0.10    0.06
  -1  -3  -7   10.33    0.51
  -1  -3  -7   10.19    0.53
   1   3   7   10.03    0.51
   1   3   7   10.71    0.55
  -2  -3  -7    2.59    0.18
  -2  -3  -7    2.66    0.16
   2   3   7    2.57    0.19
   8  -4  -7   -0.09    0.05
  -8   4   7   -0.06    0.04
   7  -4  -7   11.83    0.61
   7  -4  -7   11.76    0.57
  -7   4   7   11.57    0.58
   6  -4  -7    4.42    0.29
   6  -4  -7    4.89    0.26
  -6   4   7    3.84    0.67
  -6   4   7    4.79    0.26
   5  -4  -7   14.00    0.72
   5  -4  -7   15.55    0.71
  -5   4   7   12.47    1.28
  -5   4   7   14.87    0.71
   4  -4  -7    9.47    0.46
   4  -4  -7    9.93    0.49
  -4   4   7    8.10    0.92
  -4   4   7    9.57    0.48
   3  -4  -7    0.04    0.06
   3  -4  -7    0.19    0.07
  -3   4   7    0.11    0.25
  -3   4   7    0.08    0.05
   2  -4  -7    4.80    0.26
   2  -4  -7    4.99    0.29
  -2   4   7    4.51    0.27
   1  -4  -7    0.22    0.06
   1  -4  -7    0.28    0.09
  -1   4   7    0.14    0.06
   0  -4  -7   20.68    0.98
   0  -4  -7   21.49    1.00
   0   4   7   21.34    0.99
   0   4   7   20.46    1.01
  -1  -4  -7    3.62    0.21
   1   4   7    4.76    0.30
  -7   5   7    5.49    0.28
   6  -5  -7    0.11    0.06
   6  -5  -7    0.03    0.06
  -6   5   7    0.04    0.05
   5  -5  -7    5.98    0.31
   5  -5  -7    5.69    0.33
  -5   5   7    5.97    0.31
   4  -5  -7   12.54    0.56
  -4   5   7   12.01    0.56
  -4   5   7    9.68    0.97
   3  -5  -7   79.55    3.75
  -3   5   7   83.93    3.76
   2  -5  -7    1.46    0.12
  -2   5   7    1.27    0.11
   1  -5  -7   -0.01    0.05
  -1   5   7    0.02    0.04
  -1   5   7   -0.04    0.04
  -2 -11   8   34.04    1.53
  -2 -11   8   31.94    1.54
  -1 -11   8    0.10    0.05
  -1 -11   8    0.10    0.06
   1 -11   8    2.55    0.16
  -4 -10   8    2.34    0.16
  -4 -10   8    1.98    0.15
  -3 -10   8   28.20    1.32
  -3 -10   8   27.09    1.30
  -2 -10   8    5.20    0.30
  -2 -10   8    5.18    0.31
  -1 -10   8   18.11    0.85
  -1 -10   8   16.59    0.86
   0 -10   8    3.58    0.23
   0 -10   8    3.13    0.24
   1 -10   8   27.71    1.32
   2 -10   8   17.06    0.82
   3 -10   8    0.67    0.11
   6   9  -8   29.85    1.48
  -6  -9   8   34.03    1.51
  -5  -9   8    0.09    0.05
  -5  -9   8    0.03    0.05
  -4  -9   8   19.56    0.97
  -4  -9   8   19.92    0.96
  -3  -9   8    0.03    0.06
  -3  -9   8    0.08    0.07
  -2  -9   8   47.47    3.01
  -2  -9   8   56.52    2.51
  -2  -9   8   56.36    2.52
  -1  -9   8   16.02    0.81
  -1  -9   8   15.15    1.31
  -1  -9   8   15.77    0.80
   0  -9   8    1.11    0.50
   0  -9   8    1.41    0.18
   0  -9   8    1.24    0.16
   1  -9   8   26.41    1.29
   1  -9   8   26.49    1.27
   2  -9   8    1.83    0.17
   3  -9   8   50.31    2.33
   7   8  -8    8.90    0.46
   7   8  -8    9.70    0.48
   6   8  -8    0.15    0.08
  -6  -8   8    0.29    0.10
  -6  -8   8    0.03    0.06
   5   8  -8   42.00    1.99
  -5  -8   8   42.30    2.00
  -5  -8   8   42.80    1.99
   4   8  -8    4.92    0.35
  -4  -8   8    3.53    0.80
  -3  -8   8    8.16    0.48
  -3  -8   8    9.97    0.52
  -3  -8   8    7.90    0.91
  -2  -8   8   29.75    1.41
  -2  -8   8   28.55    1.38
  -2  -8   8   27.20    1.95
  -1  -8   8   12.32    0.65
  -1  -8   8   11.80    1.17
  -1  -8   8   12.06    0.66
   0  -8   8   71.51    3.35
   0  -8   8   74.53    3.34
   0  -8   8   68.56    4.00
   1  -8   8    0.10    0.25
   1  -8   8   -0.07    0.08
   2  -8   8    5.31    0.32
   2  -8   8    4.73    0.87
   3  -8   8    1.21    0.23
   3  -8   8    1.25    0.20
   4  -8   8   45.02    2.14
   8   7  -8   24.37    1.14
   7   7  -8    0.25    0.09
   7   7  -8    0.26    0.08
  -7  -7   8    0.43    0.12
  -7  -7   8    0.19    0.06
   6   7  -8   12.23    0.59
  -6  -7   8   10.88    0.57
  -6  -7   8   10.64    0.54
  -6  -7   8   11.08    0.58
   5   7  -8   11.26    0.61
  -5  -7   8   11.66    0.59
  -5  -7   8   10.44    0.64
  -4  -7   8   47.82    2.22
  -4  -7   8   44.22    2.74
  -4  -7   8   48.52    2.24
  -3  -7   8   18.28    1.47
  -3  -7   8   18.37    0.95
  -3  -7   8   18.71    0.93
  -2  -7   8    0.78    0.18
  -2  -7   8    1.03    0.50
  -2  -7   8    0.60    0.18
  -1  -7   8   10.54    1.10
  -1  -7   8   10.09    0.58
  -1  -7   8    9.70    0.56
   0  -7   8    0.65    0.20
   0  -7   8    0.81    0.52
   0  -7   8    0.80    0.18
   1  -7   8   87.22    4.07
   1  -7   8   88.47    4.80
   1  -7   8   85.90    4.04
   2  -7   8   10.79    0.58
   2  -7   8    9.37    0.65
   2  -7   8    9.33    1.12
   3  -7   8    0.21    0.09
   4  -7   8    1.51    0.19
   5  -7   8   13.71    0.68
   8   6  -8    2.97    0.20
   8   6  -8    2.91    0.18
  -8  -6   8    2.94    0.17
   7   6  -8   62.76    2.81
   7   6  -8   61.32    2.80
  -7  -6   8   57.30    2.81
  -7  -6   8   60.00    2.78
  -7  -6   8   59.89    2.80
  -6  -6   8   15.53    0.76
  -6  -6   8   15.43    0.78
  -6  -6   8   15.22    0.76
  -6  -6   8   13.13    0.76
   5   6  -8   -0.02    0.12
  -5  -6   8    0.16    0.08
  -5  -6   8    0.15    0.18
  -5  -6   8    0.02    0.07
  -5  -6   8    0.06    0.33
  -5  -6   8    0.08    0.09
  -4  -6   8   10.93    0.60
  -4  -6   8   10.46    0.57
  -4  -6   8   10.04    0.64
  -4  -6   8   10.30    1.05
  -3  -6   8   12.01    0.64
  -3  -6   8   11.52    1.30
  -3  -6   8   10.95    0.69
  -3  -6   8   11.27    0.62
  -2  -6   8  116.03    5.63
  -2  -6   8  128.06    5.62
  -2  -6   8  118.78    5.58
  -1  -6   8    4.90    0.33
  -1  -6   8    4.89    0.35
  -1  -6   8    3.85    0.46
   0  -6   8    0.45    0.25
   0  -6   8    0.22    0.10
   0  -6   8    0.11    0.25
   0  -6   8    0.18    0.11
   1  -6   8   28.78    1.54
   1  -6   8   31.04    1.49
   1  -6   8   32.04    2.19
   1  -6   8   28.46    1.46
   2  -6   8   50.74    2.25
   2  -6   8   45.19    2.94
   2  -6   8   44.77    2.26
   2  -6   8   48.63    2.31
   3  -6   8   48.33    2.36
   3  -6   8   49.65    2.31
   4  -6   8    4.88    0.32
   4  -6   8    4.66    0.39
   5  -6   8    0.26    0.07
   5  -6   8    0.31    0.17
   9   5  -8    0.69    0.16
  -9  -5   8    0.86    0.08
  -9  -5   8    0.79    0.13
   8   5  -8    2.97    0.22
   8   5  -8    3.06    0.21
  -8  -5   8    2.94    0.19
   7   5  -8   18.08    0.86
   7   5  -8   18.01    0.86
  -7  -5   8   17.25    0.83
  -7  -5   8   15.49    0.86
   6   5  -8   29.02    1.37
  -6  -5   8   28.25    1.34
  -6  -5   8   27.74    1.36
  -6  -5   8   28.04    1.37
   5   5  -8   63.44    3.00
  -5  -5   8   63.10    3.01
  -5  -5   8   65.43    3.00
  -5  -5   8   62.67    2.96
  -5  -5   8   65.57    3.59
  -4  -5   8    1.31    0.23
  -4  -5   8    1.16    0.18
  -4  -5   8    0.94    0.19
  -3  -5   8    0.67    0.25
  -3  -5   8    0.44    0.18
  -3  -5   8    0.91    0.46
  -3  -5   8    0.71    0.19
  -2  -5   8    0.58    0.20
  -2  -5   8    0.82    0.20
  -2  -5   8    0.84    0.44
  -2  -5   8    0.75    0.19
  -1  -5   8  111.39    5.20
  -1  -5   8  115.39    5.24
  -1  -5   8  126.48    6.04
  -1  -5   8   97.65    5.26
   0  -5   8    9.59    0.58
   0  -5   8    9.77    0.57
   0  -5   8    8.49    0.64
   0  -5   8   11.61    1.20
   1  -5   8   60.12    2.79
   1  -5   8   63.25    3.62
   1  -5   8   53.46    2.85
   1  -5   8   59.74    2.80
   2  -5   8    3.41    0.36
   2  -5   8    3.21    0.38
   2  -5   8    3.21    1.01
   2  -5   8    3.62    0.34
   4  -5   8   48.88    2.41
   4  -5   8   51.44    2.36
   5  -5   8    2.76    0.27
   5  -5   8    2.69    0.21
   9   4  -8   15.63    0.75
  -9  -4   8   15.22    0.73
   8   4  -8   21.74    1.10
   8   4  -8   23.67    1.09
  -8  -4   8   23.05    1.09
   7   4  -8    3.24    0.25
   7   4  -8    3.29    0.25
  -7  -4   8    2.98    0.24
  -7  -4   8    3.03    0.23
   6   4  -8    3.82    0.28
   6   4  -8    4.24    0.30
  -6  -4   8    3.58    0.77
  -6  -4   8    3.72    0.30
  -6  -4   8    3.95    0.26
  -6  -4   8    4.24    0.29
   5   4  -8    0.67    0.21
  -5  -4   8    0.54    0.50
  -5  -4   8    0.47    0.17
  -5  -4   8    0.35    0.10
   4   4  -8   66.40    3.07
  -4  -4   8   64.41    3.07
  -4  -4   8   62.14    2.99
  -4  -4   8   69.26    3.70
  -4  -4   8   63.39    3.05
  -4  -4   8   63.74    3.03
  -3  -4   8   17.31    0.90
  -3  -4   8   18.04    0.93
  -3  -4   8   18.42    1.45
  -3  -4   8   18.21    0.96
  -2  -4   8   37.50    2.36
  -2  -4   8   34.97    1.74
  -2  -4   8   33.92    1.71
  -2  -4   8   34.36    1.69
  -1  -4   8    0.72    0.47
  -1  -4   8    1.26    0.29
  -1  -4   8    0.85    0.19
   0  -4   8   22.79    1.16
   0  -4   8   21.40    1.21
   0  -4   8   25.08    1.85
   1  -4   8   89.83    4.16
   1  -4   8   92.90    4.16
   1  -4   8   90.11    4.99
   1  -4   8   83.56    4.21
   2  -4   8    1.66    0.26
   2  -4   8    1.59    1.11
   2  -4   8    1.63    0.31
   2  -4   8    1.65    0.29
   3  -4   8   27.39    1.41
   4  -4   8    0.08    0.07
   4  -4   8    0.14    0.13
   5  -4   8    6.64    0.43
   5  -4   8    8.10    0.42
   9   3  -8    2.13    0.16
  -9  -3   8    2.06    0.15
   8   3  -8    4.23    0.25
   8   3  -8    4.22    0.27
  -8  -3   8    3.78    0.25
   7   3  -8   28.68    1.35
   7   3  -8   27.63    1.36
  -7  -3   8   27.79    1.34
   6   3  -8   11.58    0.61
   6   3  -8   12.32    0.62
  -6  -3   8   11.14    1.06
  -6  -3   8   10.12    0.63
  -6  -3   8   11.99    0.59
  -6  -3   8   12.02    0.62
   5   3  -8   20.54    1.00
   5   3  -8   20.11    1.01
  -5  -3   8   20.50    1.00
  -5  -3   8   19.32    1.01
  -5  -3   8   20.20    0.98
   4   3  -8    1.53    0.28
   4   3  -8    1.64    0.28
  -4  -3   8    1.88    0.53
  -4  -3   8    2.39    0.24
  -4  -3   8    1.88    0.24
  -4  -3   8    1.78    0.18
  -4  -3   8    1.94    0.24
  -3  -3   8   25.84    1.27
  -3  -3   8   25.63    1.32
  -3  -3   8   27.93    1.89
  -3  -3   8   25.20    1.29
  -2  -3   8   56.73    2.81
  -2  -3   8   63.25    3.50
  -2  -3   8   58.77    2.84
  -1  -3   8   27.46    1.93
  -1  -3   8   24.98    1.33
  -1  -3   8   25.58    1.30
   0  -3   8   12.53    1.27
   0  -3   8   12.17    0.68
   0  -3   8   12.34    0.72
   0  -3   8   11.92    0.72
   1  -3   8    5.67    0.41
   1  -3   8    6.21    0.41
   1  -3   8    5.84    0.44
   1  -3   8    5.06    1.07
   2  -3   8   33.93    1.63
   2  -3   8   33.21    1.57
   2  -3   8   29.23    1.57
   3  -3   8    4.78    0.49
   4  -3   8   38.60    1.80
   4  -3   8   35.32    1.77
   5  -3   8    5.70    0.32
   5  -3   8    4.92    0.33
  10   2  -8   29.15    1.35
 -10  -2   8   29.83    1.37
 -10  -2   8   28.61    1.35
   9   2  -8    8.88    0.44
  -9  -2   8    8.02    0.43
   8   2  -8    7.51    0.40
   8   2  -8    7.58    0.42
  -8  -2   8    7.38    0.40
   7   2  -8    0.52    0.14
   7   2  -8    0.33    0.10
  -7  -2   8    0.39    0.13
   6   2  -8   72.80    3.22
   6   2  -8   70.97    3.23
  -6  -2   8   70.49    3.21
  -6  -2   8   71.02    3.84
  -6  -2   8   60.55    3.32
   5   2  -8   24.00    1.20
   5   2  -8   25.79    1.19
  -5  -2   8   23.99    1.19
  -5  -2   8   23.16    1.21
  -5  -2   8   25.68    2.44
  -5  -2   8   24.06    1.17
   4   2  -8   38.34    1.89
   4   2  -8   38.75    1.88
  -4  -2   8   40.18    1.92
  -4  -2   8   39.18    1.90
  -4  -2   8   39.75    1.85
  -4  -2   8   37.87    1.87
  -4  -2   8   42.76    2.54
   3   2  -8    4.34    0.37
   3   2  -8    4.40    0.48
  -3  -2   8    4.39    0.34
  -3  -2   8    4.65    0.71
  -3  -2   8    4.58    0.34
  -3  -2   8    4.06    0.29
  -2  -2   8    0.16    0.10
  -2  -2   8    0.26    0.15
  -2  -2   8    0.39    0.40
  -1  -2   8   76.98    4.13
  -1  -2   8   70.20    3.42
  -1  -2   8   71.32    3.45
   0  -2   8    0.79    0.21
   0  -2   8    1.15    0.27
   0  -2   8    0.72    0.24
   1  -2   8   27.17    1.30
   1  -2   8   27.29    1.34
   1  -2   8   24.38    2.04
   1  -2   8   25.52    1.30
   2  -2   8    1.62    0.28
   2  -2   8    1.50    0.24
   2  -2   8    1.75    0.27
   3  -2   8   14.34    0.74
   3  -2   8   13.42    0.76
  -4   2  -8   33.14    1.65
   4  -2   8   37.78    1.68
   4  -2   8   34.43    1.69
   5  -2   8    7.71    0.39
   5  -2   8    6.97    0.40
  10   1  -8    0.96    0.11
 -10  -1   8    0.98    0.08
 -10  -1   8    0.92    0.09
   9   1  -8   20.94    1.00
  -9  -1   8   21.11    1.00
   8   1  -8    0.10    0.06
   8   1  -8    0.37    0.12
  -8  -1   8    0.11    0.06
   7   1  -8   21.85    1.04
   7   1  -8   21.96    1.02
  -7  -1   8   17.85    1.49
  -7  -1   8   22.07    1.02
   6   1  -8    2.30    0.20
   6   1  -8    2.04    0.21
  -6  -1   8    1.70    0.18
  -6  -1   8    1.94    0.59
   5   1  -8    0.05    0.10
   5   1  -8    0.07    0.10
  -5  -1   8    0.10    0.07
  -5  -1   8    0.00    0.10
  -5  -1   8    0.02    0.20
  -5  -1   8    0.28    0.12
   4   1  -8   35.87    1.74
   4   1  -8   36.27    1.75
  -4  -1   8   36.98    1.73
  -4  -1   8   37.45    1.79
  -4  -1   8   37.07    1.77
   3   1  -8    7.05    0.45
   3   1  -8    7.17    0.45
  -3  -1   8    8.41    0.91
  -3  -1   8    7.54    0.42
  -3  -1   8    7.61    0.48
  -3  -1   8    7.88    0.47
   2   1  -8   51.12    2.56
   2   1  -8   53.28    2.56
  -2  -1   8   55.28    2.59
  -2  -1   8   52.65    2.53
  -2  -1   8   55.52    2.61
  -2  -1   8   59.41    3.28
  -1  -1   8    3.07    0.30
  -1  -1   8    2.80    1.04
  -1  -1   8    2.91    0.28
  -1  -1   8    3.39    0.33
   0  -1   8   18.75    1.62
   0  -1   8   17.64    0.94
   0  -1   8   18.66    0.98
   0  -1   8   18.17    0.95
   1  -1   8   15.85    0.85
   1  -1   8   15.93    0.83
   1  -1   8   15.20    0.82
  -2   1  -8   17.12    0.88
   2  -1   8   18.53    0.91
  -3   1  -8   38.40    1.92
   3  -1   8   40.34    1.97
   3  -1   8   44.39    1.96
   4  -1   8    0.02    0.06
   9   0  -8    2.13    0.16
  -9   0   8    2.41    0.15
  -9   0   8    2.23    0.17
   8   0  -8    0.56    0.13
   8   0  -8    0.51    0.11
  -8   0   8    0.61    0.10
  -8   0   8    0.51    0.14
  -7   0   8   19.73    1.47
   6   0  -8    5.31    0.32
   6   0  -8    5.41    0.33
  -6   0   8    5.61    0.35
  -6   0   8    5.55    0.77
  -6   0   8    5.62    0.32
   5   0  -8   20.75    1.03
   5   0  -8   21.02    1.04
  -5   0   8   21.66    1.62
  -5   0   8   20.97    1.02
  -5   0   8   21.15    1.06
  -5   0   8   20.27    1.05
   4   0  -8   -0.08    0.09
   4   0  -8   -0.02    0.09
  -4   0   8   -0.06    0.12
  -4   0   8    0.06    0.07
  -4   0   8    0.03    0.21
  -4   0   8    0.09    0.09
   3   0  -8   32.58    1.60
   3   0  -8   33.97    1.59
  -3   0   8   32.03    1.62
  -3   0   8   34.17    1.58
  -3   0   8   34.72    1.64
  -3   0   8   32.96    2.20
   2   0  -8    5.99    0.38
   2   0  -8    6.06    0.37
  -2   0   8    6.25    0.41
  -2   0   8    5.09    0.42
  -2   0   8    5.92    0.40
  -2   0   8    6.21    0.85
  -2   0   8    5.78    0.34
   1   0  -8   40.37    1.94
   1   0  -8   39.26    1.95
  -1   0   8   41.47    1.99
  -1   0   8   42.41    1.97
  -1   0   8   41.79    2.00
  -1   0   8   42.32    1.93
  -1   0   8   40.63    2.57
   0   0  -8   19.00    0.94
   0   0  -8   18.51    0.95
   0   0   8   19.51    0.99
   0   0   8   18.58    1.65
   0   0   8   19.74    0.99
   0   0   8   19.59    0.97
  -1   0  -8    0.15    0.13
  -1   0  -8    0.08    0.09
  -2   0  -8    8.29    0.45
   2   0   8    8.83    0.51
   2   0   8    9.08    0.49
   2   0   8    8.33    0.48
  -3   0  -8    3.18    0.21
   3   0   8    3.28    0.24
   3   0   8    3.33    0.25
  -4   0  -8   27.42    1.31
   4   0   8   29.38    1.33
  -9   1   8    9.28    0.44
  -9   1   8    8.71    0.46
   8  -1  -8    1.29    0.13
  -8   1   8    1.17    0.12
  -8   1   8    1.04    0.16
   7  -1  -8    0.42    0.12
   7  -1  -8    0.39    0.11
  -7   1   8    0.60    0.11
  -7   1   8    0.33    0.10
   6  -1  -8   15.43    0.79
  -6   1   8   15.61    0.77
  -6   1   8   17.55    0.87
  -6   1   8   13.61    1.24
   5  -1  -8    1.23    0.16
   5  -1  -8    0.96    0.15
  -5   1   8    1.23    0.15
  -5   1   8    0.99    0.22
  -5   1   8    0.94    0.49
  -5   1   8    1.07    0.20
   4  -1  -8   20.21    1.02
   4  -1  -8   21.35    1.03
  -4   1   8   21.29    1.05
  -4   1   8   20.63    1.01
  -4   1   8   21.10    1.61
  -4   1   8   20.99    1.05
   3  -1  -8    0.77    0.16
  -3   1   8    0.92    0.22
  -3   1   8    0.76    0.14
  -3   1   8    0.94    0.18
  -3   1   8    0.65    0.51
   2  -1  -8    1.86    0.18
   2  -1  -8    1.95    0.19
  -2   1   8    1.72    0.60
  -2   1   8    1.50    0.24
  -2   1   8    1.65    0.18
  -2   1   8    1.65    0.20
   1  -1  -8    3.45    0.24
   1  -1  -8    3.98    0.27
  -1   1   8    3.35    0.30
  -1   1   8    3.34    0.27
  -1   1   8    3.68    0.32
  -1   1   8    3.44    0.76
   0  -1  -8    6.33    0.36
   0  -1  -8    5.63    0.35
   0   1   8    5.37    0.40
   0   1   8    5.53    0.32
  -1  -1  -8   16.82    0.83
  -1  -1  -8   17.21    0.82
   1   1   8   16.02    0.87
   1   1   8   16.84    0.86
   1   1   8   17.85    0.86
  -2  -1  -8    0.34    0.10
   2   1   8    0.45    0.13
   2   1   8    0.22    0.19
  -3  -1  -8    0.28    0.08
  -9   2   8   12.18    0.58
   8  -2  -8    0.06    0.05
  -8   2   8    0.08    0.04
   7  -2  -8   19.59    0.91
   7  -2  -8   19.60    0.93
  -7   2   8   20.63    0.93
  -7   2   8   17.29    1.36
   6  -2  -8    0.43    0.11
   6  -2  -8    0.53    0.10
  -6   2   8    0.39    0.11
   5  -2  -8    2.04    0.16
   5  -2  -8    1.97    0.18
  -5   2   8    1.95    0.16
  -5   2   8    1.58    0.55
  -5   2   8    1.87    0.24
  -4   2   8   11.09    1.06
  -4   2   8   10.64    0.59
  -3   2   8   14.69    1.25
   2  -2  -8   19.59    0.98
   2  -2  -8   21.61    1.03
  -2   2   8   18.42    0.96
  -2   2   8   20.92    1.03
   1  -2  -8    0.18    0.06
   1  -2  -8    0.20    0.08
  -1   2   8    0.32    0.09
  -1   2   8    0.04    0.37
  -1   2   8    0.19    0.06
   0  -2  -8    0.72    0.11
   0  -2  -8    0.66    0.13
   0   2   8    0.51    0.15
  -1  -2  -8    0.98    0.10
  -1  -2  -8    0.83    0.14
   1   2   8    0.96    0.14
  -2  -2  -8   21.92    1.07
  -2  -2  -8   23.61    1.07
   2   2   8   23.11    1.08
   8  -3  -8    0.62    0.07
   7  -3  -8    2.14    0.15
  -7   3   8    2.06    0.14
   6  -3  -8   16.68    0.76
  -6   3   8   14.33    1.17
  -6   3   8   15.90    0.75
   5  -3  -8    9.73    0.48
   5  -3  -8    9.32    0.46
  -5   3   8    8.47    0.91
  -5   3   8    9.84    0.47
   4  -3  -8    0.13    0.06
   4  -3  -8    0.11    0.05
  -4   3   8   -0.02    0.26
  -4   3   8    0.17    0.05
   3  -3  -8    1.18    0.11
   3  -3  -8    1.06    0.13
  -3   3   8    0.99    0.12
  -3   3   8    0.94    0.55
   2  -3  -8    0.71    0.10
   2  -3  -8    0.71    0.12
  -2   3   8    0.66    0.61
  -2   3   8    0.57    0.10
   1  -3  -8   25.14    1.19
   1  -3  -8   24.95    1.17
  -1   3   8   25.14    1.17
  -1   3   8   25.02    1.19
   0  -3  -8    2.29    0.17
   0  -3  -8    2.24    0.14
   0   3   8    2.36    0.17
  -1  -3  -8    0.20    0.07
   1   3   8    0.17    0.05
   6  -4  -8   -0.05    0.04
  -6   4   8    0.02    0.03
   5  -4  -8    2.68    0.17
  -5   4   8    2.79    0.17
   4  -4  -8    2.70    0.17
  -4   4   8    2.48    0.16
   3  -4  -8    0.77    0.10
  -3   4   8    0.70    0.10
   2  -4  -8    0.45    0.10
  -2   4   8    0.28    0.07
  -2   4   8    0.48    0.12
   1  -4  -8    0.03    0.04
  -1   4   8   -0.02    0.04
  -4 -10   9    0.10    0.04
  -4 -10   9    0.04    0.04
  -3 -10   9   22.92    1.09
  -3 -10   9   22.91    1.08
  -2 -10   9    6.43    0.35
  -2 -10   9    6.59    0.35
  -1 -10   9    0.27    0.10
   0 -10   9    0.62    0.14
   0 -10   9    0.66    0.11
   1 -10   9   28.99    1.35
  -5  -9   9    0.20    0.05
  -5  -9   9    0.33    0.12
  -4  -9   9    0.48    0.11
  -4  -9   9    0.48    0.10
  -3  -9   9    6.24    0.36
  -3  -9   9    6.77    0.35
  -3  -9   9    5.34    0.85
  -2  -9   9   26.41    1.24
  -2  -9   9   22.83    1.69
  -2  -9   9   27.86    1.24
  -1  -9   9   43.23    2.00
  -1  -9   9   47.06    2.00
  -1  -9   9   36.77    2.82
   0  -9   9    0.84    0.13
   0  -9   9    1.05    0.16
   0  -9   9    0.66    0.56
   1  -9   9    0.06    0.05
   1  -9   9    0.08    0.15
   2  -9   9    0.44    0.13
   6   8  -9    0.00    0.08
   6   8  -9    0.22    0.08
  -6  -8   9    0.11    0.04
  -5  -8   9   37.05    1.71
  -5  -8   9   35.82    1.72
  -4  -8   9   33.80    1.48
  -4  -8   9   30.90    1.46
  -4  -8   9   27.13    1.91
  -3  -8   9    3.86    0.25
  -3  -8   9    3.90    0.26
  -3  -8   9    3.25    0.69
  -2  -8   9    0.56    0.48
  -2  -8   9    0.84    0.17
  -2  -8   9    0.59    0.15
  -1  -8   9    2.06    0.20
  -1  -8   9    1.39    0.58
  -1  -8   9    1.53    0.19
   0  -8   9   71.32    3.25
   0  -8   9   71.12    3.23
   0  -8   9   66.52    3.86
   1  -8   9    7.79    0.42
   1  -8   9    7.61    0.46
   1  -8   9    7.99    1.26
   7   7  -9    5.38    0.40
   7   7  -9    6.99    0.33
   6   7  -9    4.43    0.33
  -6  -7   9    5.03    0.30
  -6  -7   9    5.33    0.29
   5   7  -9    0.11    0.13
  -5  -7   9    0.05    0.05
  -5  -7   9    0.09    0.08
  -5  -7   9    0.17    0.35
  -4  -7   9    4.93    0.75
  -3  -7   9   76.30    3.54
  -3  -7   9   73.40    4.15
  -3  -7   9   79.08    3.57
  -2  -7   9    0.65    0.17
  -2  -7   9    0.56    0.49
  -1  -7   9   10.88    0.61
  -1  -7   9   13.07    0.84
  -1  -7   9    9.72    1.09
  -1  -7   9   11.11    0.60
   0  -7   9    3.46    0.70
   0  -7   9    2.73    0.40
   0  -7   9    3.51    0.30
   0  -7   9    4.16    0.42
   1  -7   9   19.71    1.62
   1  -7   9   20.56    1.00
   1  -7   9   20.22    0.97
   1  -7   9   18.99    1.07
   2  -7   9   23.20    1.96
   8   6  -9    0.54    0.10
   8   6  -9    0.67    0.10
   7   6  -9   12.80    0.62
   7   6  -9   13.22    0.61
  -7  -6   9   11.38    0.62
  -7  -6   9   11.98    0.61
   6   6  -9   26.90    1.24
   6   6  -9   27.20    1.25
  -6  -6   9   24.64    1.25
  -6  -6   9   27.19    1.25
  -6  -6   9   23.87    1.25
   5   6  -9    6.74    0.43
  -5  -6   9    6.65    0.85
  -5  -6   9    6.86    0.42
  -5  -6   9    7.10    0.47
  -4  -6   9    6.74    0.46
  -4  -6   9    6.58    0.88
  -4  -6   9    6.96    0.42
  -4  -6   9    7.00    0.40
  -3  -6   9    2.69    0.25
  -3  -6   9    2.84    0.24
  -3  -6   9    2.70    0.62
  -3  -6   9    2.66    0.32
  -2  -6   9   13.12    1.24
  -2  -6   9   13.74    0.70
  -2  -6   9   12.70    0.77
  -2  -6   9   13.83    0.72
  -1  -6   9   16.06    1.40
  -1  -6   9   15.56    0.80
  -1  -6   9   15.04    0.88
  -1  -6   9   15.08    0.81
   0  -6   9    3.95    0.30
   0  -6   9    3.33    0.42
   0  -6   9    3.61    0.76
   1  -6   9    4.57    0.33
   1  -6   9    3.38    0.43
   1  -6   9    4.72    0.86
   2  -6   9    0.72    0.23
   2  -6   9    0.72    0.28
   2  -6   9    0.28    0.68
   3  -6   9   30.36    1.35
   3  -6   9   26.62    1.40
   4  -6   9    0.63    0.14
   4  -6   9    0.76    0.24
   8   5  -9   12.67    0.64
   8   5  -9   13.41    0.66
  -8  -5   9   12.87    0.66
  -8  -5   9   14.62    0.64
   7   5  -9    3.99    0.25
   7   5  -9    4.06    0.26
  -7  -5   9    4.01    0.25
  -7  -5   9    3.73    0.27
  -7  -5   9    3.75    0.22
   6   5  -9    0.37    0.09
   6   5  -9    0.33    0.11
  -6  -5   9    0.61    0.16
  -6  -5   9    0.52    0.18
  -6  -5   9    0.22    0.09
   5   5  -9   55.10    2.55
  -5  -5   9   53.80    2.57
  -5  -5   9   51.37    3.10
  -5  -5   9   56.42    2.56
  -5  -5   9   55.86    2.58
  -4  -5   9    1.50    0.54
  -4  -5   9    1.34    0.20
  -4  -5   9    1.34    0.19
  -4  -5   9    1.63    0.23
  -3  -5   9   35.23    2.32
  -3  -5   9   35.94    1.69
  -3  -5   9   35.27    1.73
  -3  -5   9   35.15    1.72
  -2  -5   9    0.63    0.47
  -2  -5   9    0.42    0.17
  -2  -5   9    0.98    0.22
  -2  -5   9    0.62    0.24
  -1  -5   9    5.64    0.37
  -1  -5   9    5.33    0.41
  -1  -5   9    4.94    0.82
  -1  -5   9    5.31    0.43
   0  -5   9   24.50    1.38
   0  -5   9   28.11    2.04
   0  -5   9   28.89    1.35
   1  -5   9    3.56    0.90
   1  -5   9    3.43    0.38
   2  -5   9   16.51    0.76
   2  -5   9   13.40    0.81
   2  -5   9   14.49    0.78
   3  -5   9    0.04    0.13
   3  -5   9    0.17    0.08
   4  -5   9   17.98    0.99
   4  -5   9   19.00    0.89
   9   4  -9    0.97    0.11
  -9  -4   9    1.16    0.12
   8   4  -9   35.25    1.61
   8   4  -9   35.69    1.62
  -8  -4   9   32.75    1.63
  -8  -4   9   34.34    1.60
   7   4  -9    2.62    0.20
   7   4  -9    2.82    0.21
  -7  -4   9    2.66    0.22
  -7  -4   9    2.72    0.18
  -6  -4   9   17.74    0.88
  -6  -4   9   17.03    0.85
  -6  -4   9   15.88    0.83
  -6  -4   9   14.42    1.30
  -6  -4   9   19.00    0.88
   5   4  -9    0.16    0.10
   5   4  -9    0.12    0.12
  -5  -4   9    0.03    0.08
  -5  -4   9    0.07    0.10
  -5  -4   9    0.23    0.08
  -5  -4   9    0.07    0.24
  -5  -4   9    0.07    0.08
   4   4  -9   12.57    0.70
  -4  -4   9   13.26    1.20
  -4  -4   9   13.03    0.72
  -4  -4   9   14.01    0.70
  -4  -4   9   13.26    0.71
  -3  -4   9   25.12    1.25
  -3  -4   9   24.63    1.23
  -3  -4   9   24.57    1.79
  -3  -4   9   24.02    1.20
  -2  -4   9    4.09    0.31
  -2  -4   9    3.67    0.68
  -2  -4   9    4.36    0.36
  -1  -4   9   18.71    0.98
  -1  -4   9   17.31    1.48
  -1  -4   9   18.32    0.94
   0  -4   9    1.84    0.22
   0  -4   9    1.71    0.71
   0  -4   9    1.97    0.30
   1  -4   9    3.90    1.00
   1  -4   9    4.34    0.46
   1  -4   9    4.58    0.35
   1  -4   9    4.68    0.39
   2  -4   9    4.59    0.34
   2  -4   9    4.23    0.31
   2  -4   9    4.55    0.37
   3  -4   9   28.92    1.39
   3  -4   9   29.37    1.47
   4  -4   9    3.57    0.32
   4  -4   9    3.73    0.23
   9   3  -9   21.19    0.98
  -9  -3   9   18.63    0.92
   8   3  -9    0.69    0.11
   8   3  -9    0.64    0.13
  -8  -3   9    0.73    0.10
  -8  -3   9    0.81    0.13
   7   3  -9    3.58    0.22
   7   3  -9    3.22    0.23
  -7  -3   9    2.97    0.24
  -7  -3   9    2.96    0.20
   6   3  -9    8.02    0.45
  -6  -3   9    8.57    0.49
  -6  -3   9    7.29    0.90
  -6  -3   9    8.42    0.48
   5   3  -9   31.60    1.51
   5   3  -9   31.38    1.52
  -5  -3   9   33.48    1.56
  -5  -3   9   31.18    1.52
  -5  -3   9   31.66    1.53
  -5  -3   9   32.03    2.12
  -5  -3   9   30.70    1.48
   4   3  -9   10.45    0.60
   4   3  -9   10.66    0.60
  -4  -3   9   10.81    0.60
  -4  -3   9   11.27    1.11
  -4  -3   9   11.86    0.63
  -4  -3   9   11.09    0.61
  -3  -3   9    1.88    0.23
  -3  -3   9    1.44    0.53
  -3  -3   9    1.76    0.22
  -2  -3   9   26.98    1.94
  -2  -3   9   27.38    1.39
  -2  -3   9   28.09    1.36
  -1  -3   9    0.60    0.21
  -1  -3   9    0.27    0.27
  -1  -3   9    0.18    0.09
   0  -3   9   92.09    4.15
   0  -3   9   83.40    4.78
   0  -3   9   84.88    4.11
   0  -3   9   92.59    4.16
   1  -3   9   15.64    0.84
   1  -3   9   18.31    0.97
   1  -3   9   16.10    0.90
   2  -3   9    3.54    0.30
   2  -3   9    4.72    0.30
   2  -3   9    4.33    0.34
   3  -3   9    3.23    0.24
   3  -3   9    3.01    0.26
   4  -3   9   11.98    0.62
   4  -3   9   12.52    0.60
   9   2  -9    1.35    0.13
  -9  -2   9    0.97    0.13
  -9  -2   9    1.09    0.11
   8   2  -9   28.40    1.33
   8   2  -9   26.88    1.34
  -8  -2   9   29.78    1.36
  -8  -2   9   28.41    1.33
   7   2  -9    0.47    0.11
   7   2  -9    0.48    0.14
  -7  -2   9    0.31    0.33
  -7  -2   9    0.51    0.15
  -7  -2   9    0.57    0.10
   6   2  -9    0.12    0.09
  -6  -2   9    0.04    0.25
  -6  -2   9    0.08    0.11
  -6  -2   9    0.04    0.11
   5   2  -9   15.90    0.77
   5   2  -9   15.23    0.78
  -5  -2   9   15.05    1.31
  -5  -2   9   15.16    0.79
  -5  -2   9   14.99    0.75
  -5  -2   9   16.14    0.82
   4   2  -9    7.97    0.45
   4   2  -9    8.18    0.46
  -4  -2   9    8.20    0.47
  -4  -2   9    7.67    0.90
  -4  -2   9    8.04    0.43
  -4  -2   9    8.64    0.49
   3   2  -9   23.74    1.19
   3   2  -9   24.16    1.19
  -3  -2   9   24.15    1.77
  -3  -2   9   25.08    1.22
  -3  -2   9   25.14    1.24
   2   2  -9    1.84    0.26
  -2  -2   9    1.70    0.56
  -2  -2   9    1.55    0.22
  -2  -2   9    1.82    0.25
  -1  -2   9    3.56    0.29
  -1  -2   9    3.74    0.74
  -1  -2   9    3.48    0.33
   0  -2   9    7.55    1.04
   0  -2   9    7.19    0.45
   0  -2   9    7.69    0.48
   1  -2   9   26.24    1.34
   1  -2   9   27.24    1.33
   1  -2   9   29.12    1.38
   2  -2   9   11.07    0.56
   2  -2   9    9.43    0.56
   2  -2   9   11.48    0.61
  -3   2  -9    0.16    0.12
   3  -2   9    0.20    0.09
   3  -2   9    0.15    0.06
   9   1  -9    2.80    0.17
  -9  -1   9    2.31    0.17
  -9  -1   9    2.44    0.14
   8   1  -9    7.44    0.38
   8   1  -9    6.68    0.36
  -8  -1   9    7.61    0.40
  -8  -1   9    7.23    0.37
   7   1  -9   43.66    1.98
   7   1  -9   44.86    1.97
  -7  -1   9   36.79    2.43
  -7  -1   9   42.86    1.97
  -7  -1   9   43.21    2.00
   6   1  -9   38.14    1.74
   6   1  -9   37.47    1.80
  -6  -1   9   38.77    1.81
  -6  -1   9   36.33    1.71
  -6  -1   9   32.22    2.21
   5   1  -9    0.10    0.08
   5   1  -9   -0.03    0.09
  -5  -1   9    0.03    0.10
  -5  -1   9    0.03    0.07
  -5  -1   9   -0.12    0.11
  -5  -1   9   -0.04    0.21
   4   1  -9    0.81    0.17
   4   1  -9    0.66    0.16
  -4  -1   9    0.88    0.19
  -4  -1   9    0.74    0.49
  -4  -1   9    0.90    0.17
  -4  -1   9    0.80    0.15
   3   1  -9    0.07    0.09
   3   1  -9    0.26    0.11
  -3  -1   9   -0.02    0.08
  -3  -1   9    0.09    0.08
  -3  -1   9    0.20    0.12
  -3  -1   9    0.03    0.20
   2   1  -9   36.59    1.81
   2   1  -9   38.83    1.77
  -2  -1   9   36.49    1.80
  -2  -1   9   40.13    1.82
  -2  -1   9   34.85    2.33
  -1  -1   9    4.51    0.32
  -1  -1   9    4.16    0.76
  -1  -1   9    4.49    0.35
  -1  -1   9    4.21    0.33
   0   1  -9    0.74    0.17
   0  -1   9    0.92    0.16
   0  -1   9    0.51    0.19
   0  -1   9    0.94    0.18
  -1   1  -9    7.62    0.42
   1  -1   9    8.00    0.47
   1  -1   9    7.84    0.43
   1  -1   9    7.62    0.44
  -2   1  -9    9.49    0.57
   2  -1   9   11.14    0.57
   2  -1   9   10.76    0.54
  -3   1  -9   24.41    1.14
   3  -1   9   23.04    1.16
   3  -1   9   25.89    1.15
   9   0  -9   16.92    0.77
  -9   0   9   15.66    0.76
   8   0  -9    0.24    0.09
   8   0  -9    0.46    0.11
  -8   0   9    0.10    0.08
   7   0  -9   10.01    0.52
   7   0  -9   10.31    0.51
  -7   0   9   10.25    0.54
  -7   0   9   10.42    0.51
   6   0  -9    0.07    0.06
   6   0  -9    0.22    0.08
  -6   0   9   -0.08    0.23
  -6   0   9   -0.02    0.09
  -6   0   9    0.28    0.10
   5   0  -9   46.84    2.17
   5   0  -9   45.96    2.16
  -5   0   9   47.95    2.19
  -5   0   9   44.92    2.17
  -5   0   9   46.06    2.14
  -5   0   9   45.31    2.74
   4   0  -9    5.26    0.37
  -4   0   9    5.06    0.71
  -4   0   9    5.64    0.31
   3   0  -9    1.39    0.19
  -3   0   9    1.02    0.52
  -3   0   9    1.21    0.21
  -3   0   9    1.42    0.14
   2   0  -9    4.43    0.28
   2   0  -9    4.41    0.27
  -2   0   9    4.02    0.71
  -2   0   9    4.15    0.32
   1   0  -9   11.18    0.54
   1   0  -9   10.49    0.55
  -1   0   9   10.72    0.58
  -1   0   9   10.68    0.59
  -1   0   9    8.62    1.50
  -1   0   9   11.30    0.57
   0   0  -9   30.77    1.45
   0   0  -9   29.99    1.46
   0   0   9   31.85    1.47
   0   0   9   31.12    1.49
   0   0   9   30.86    1.50
  -1   0  -9    1.26    0.13
   1   0   9    1.13    0.15
   1   0   9    1.41    0.20
   1   0   9    1.20    0.15
  -2   0  -9    0.41    0.08
   2   0   9    0.33    0.15
   2   0   9    0.67    0.11
   8  -1  -9   21.99    1.18
  -8   1   9   27.27    1.16
   7  -1  -9    0.07    0.05
   7  -1  -9    0.28    0.09
  -7   1   9    0.03    0.04
  -7   1   9    0.02    0.33
  -7   1   9    0.11    0.11
   6  -1  -9    0.12    0.06
   6  -1  -9    0.07    0.05
  -6   1   9    0.09    0.10
  -6   1   9   -0.02    0.22
   5  -1  -9    1.54    0.13
   5  -1  -9    1.22    0.14
  -5   1   9    1.43    0.20
  -5   1   9    1.46    0.12
  -5   1   9    1.13    0.18
  -5   1   9    1.04    0.62
   4  -1  -9   29.38    1.36
   4  -1  -9   29.77    1.35
  -4   1   9   26.18    1.85
  -4   1   9   29.08    1.37
  -4   1   9   28.49    1.37
  -4   1   9   28.15    1.33
   3  -1  -9   18.02    0.87
   3  -1  -9   18.79    0.86
  -3   1   9   17.14    0.89
  -3   1   9   18.10    0.84
  -3   1   9   16.19    1.32
  -3   1   9   18.19    0.89
   2  -1  -9    1.24    0.13
   2  -1  -9    1.30    0.15
  -2   1   9    1.46    0.17
  -2   1   9    1.04    0.59
  -2   1   9    1.71    0.22
  -2   1   9    0.81    0.23
   1  -1  -9    4.47    0.27
   1  -1  -9    4.48    0.26
  -1   1   9    4.87    0.29
  -1   1   9    4.27    0.34
  -1   1   9    4.33    0.29
   0  -1  -9    0.09    0.05
   0  -1  -9    0.10    0.09
   0   1   9    0.06    0.06
  -1  -1  -9   15.70    0.77
   1   1   9   16.95    0.78
   7  -2  -9   17.49    0.80
  -7   2   9   15.97    0.79
   6  -2  -9    2.07    0.14
   6  -2  -9    1.69    0.13
  -6   2   9    2.17    0.13
  -6   2   9    1.74    0.60
   5  -2  -9    3.51    0.19
   5  -2  -9    3.58    0.21
  -5   2   9    3.16    0.59
  -5   2   9    3.45    0.20
   4  -2  -9    0.61    0.09
   4  -2  -9    0.76    0.10
  -4   2   9    0.71    0.09
  -4   2   9    0.75    0.51
   3  -2  -9    1.32    0.13
   3  -2  -9    1.50    0.12
  -3   2   9    1.40    0.12
  -3   2   9    0.86    0.58
   2  -2  -9   22.00    1.05
   2  -2  -9   22.33    1.06
  -2   2   9   23.17    1.07
   1  -2  -9    0.54    0.11
   1  -2  -9    0.40    0.08
   0  -2  -9    3.23    0.17
   0   2   9    2.95    0.19
   5  -3  -9    9.35    0.44
  -5   3   9    8.68    0.43
   4  -3  -9    4.40    0.23
   3  -3  -9    2.42    0.15
  -2 -10  10   19.10    0.87
  -2 -10  10   17.85    0.87
  -1 -10  10    1.94    0.16
  -1 -10  10    1.67    0.12
   4   9 -10   11.32    0.59
  -4  -9  10   11.36    0.61
  -4  -9  10   13.70    0.62
  -3  -9  10    5.22    0.28
  -3  -9  10    5.23    0.30
  -2  -9  10    7.83    0.37
  -2  -9  10    6.12    0.76
  -2  -9  10    7.43    0.39
  -1  -9  10   19.79    0.86
  -1  -9  10   16.04    1.29
  -1  -9  10   17.33    0.86
   0  -9  10    0.45    0.12
   0  -9  10    0.29    0.07
   6   8 -10    0.12    0.06
  -6  -8  10   -0.04    0.03
   5   8 -10    9.25    0.47
  -5  -8  10    9.33    0.46
  -5  -8  10    8.91    0.47
  -4  -8  10   15.33    0.77
  -4  -8  10   16.22    1.47
  -4  -8  10   16.03    0.79
  -3  -8  10   11.35    0.54
  -3  -8  10   10.90    0.55
  -3  -8  10    8.88    0.96
  -2  -8  10   17.83    0.87
  -2  -8  10   18.90    0.86
  -2  -8  10   16.20    1.32
  -1  -8  10    1.67    0.15
  -1  -8  10    1.69    0.17
  -1  -8  10    1.60    0.58
   0  -8  10   32.27    1.52
   0  -8  10   31.34    2.03
   0  -8  10   32.72    1.52
   7   7 -10    9.30    0.45
   6   7 -10   14.20    0.65
  -6  -7  10   11.74    0.66
  -6  -7  10   14.31    0.66
   5   7 -10   10.63    0.52
  -5  -7  10    9.72    0.51
  -5  -7  10   10.15    0.53
   4   7 -10    4.44    0.30
  -4  -7  10    3.68    0.71
  -4  -7  10    3.51    0.33
  -4  -7  10    4.17    0.26
  -4  -7  10    4.64    0.28
  -3  -7  10   34.81    1.55
  -3  -7  10   30.81    1.54
  -3  -7  10   28.58    2.00
  -3  -7  10   34.45    1.52
  -2  -7  10    4.19    0.35
  -2  -7  10    4.34    0.29
  -2  -7  10    4.17    0.26
  -2  -7  10    3.64    0.67
  -1  -7  10   38.94    1.79
  -1  -7  10   37.33    1.83
  -1  -7  10   36.49    2.35
  -1  -7  10   40.39    1.83
   0  -7  10    2.04    0.29
   0  -7  10    2.34    0.20
   0  -7  10    1.90    0.65
   1  -7  10    3.56    0.87
   7   6 -10    5.26    0.28
   7   6 -10    4.76    0.27
  -7  -6  10    4.98    0.30
   6   6 -10   30.37    1.35
  -6  -6  10   27.46    1.35
  -6  -6  10   27.90    1.36
  -6  -6  10   28.95    1.35
   5   6 -10    1.59    0.18
  -5  -6  10    1.78    0.20
  -5  -6  10    1.45    0.15
  -5  -6  10    2.08    0.66
  -5  -6  10    1.30    0.16
   4   6 -10   18.16    0.91
  -4  -6  10   18.36    0.92
  -4  -6  10   16.74    1.37
  -4  -6  10   19.81    0.92
  -4  -6  10   18.44    0.89
  -3  -6  10    3.74    0.29
  -3  -6  10    3.25    0.66
  -3  -6  10    3.68    0.27
  -3  -6  10    3.72    0.25
  -2  -6  10    7.47    0.43
  -2  -6  10    8.52    0.47
  -2  -6  10    6.56    0.84
  -2  -6  10    6.57    0.41
  -1  -6  10   10.96    0.58
  -1  -6  10   11.10    0.61
  -1  -6  10    9.93    1.06
   0  -6  10   22.33    1.04
   0  -6  10   16.85    1.82
   0  -6  10   21.15    1.00
   1  -6  10   22.72    1.07
   1  -6  10   18.61    1.66
   1  -6  10   21.92    1.03
   2  -6  10    0.96    0.26
   8   5 -10    8.37    0.40
   8   5 -10    8.18    0.40
  -8  -5  10    7.94    0.41
   7   5 -10   19.51    0.93
   7   5 -10   20.00    0.94
  -7  -5  10   18.99    0.94
   6   5 -10    1.47    0.18
   6   5 -10    1.42    0.15
  -6  -5  10    1.01    0.71
  -6  -5  10    1.10    0.16
  -6  -5  10    1.09    0.14
  -6  -5  10    1.13    0.16
   5   5 -10   10.19    0.50
  -5  -5  10    9.67    0.50
  -5  -5  10    7.86    1.01
  -5  -5  10    9.47    0.52
  -5  -5  10    9.82    0.52
   4   5 -10    2.19    0.26
  -4  -5  10    1.93    0.53
  -4  -5  10    2.18    0.21
  -4  -5  10    2.51    0.22
  -4  -5  10    2.16    0.19
  -3  -5  10   48.53    2.21
  -3  -5  10   46.11    2.81
  -2  -5  10   23.73    1.81
  -2  -5  10   29.92    1.42
  -1  -5  10    0.56    0.54
  -1  -5  10    0.78    0.22
  -1  -5  10    0.95    0.16
   0  -5  10   36.05    1.68
   0  -5  10   36.05    1.72
   0  -5  10   33.00    2.90
   1  -5  10    2.88    0.28
   1  -5  10    2.96    0.24
   2  -5  10   37.62    1.80
   3  -5  10    0.87    0.15
   8   4 -10   12.93    0.63
   8   4 -10   13.25    0.62
  -8  -4  10   12.84    0.65
   7   4 -10    0.22    0.07
   7   4 -10    0.34    0.10
  -7  -4  10    0.25    0.08
   6   4 -10   41.39    1.88
   6   4 -10   43.07    1.87
  -6  -4  10   36.53    1.87
  -6  -4  10   37.03    2.35
  -6  -4  10   41.97    1.90
   5   4 -10    5.50    0.32
   5   4 -10    5.28    0.33
  -5  -4  10    5.29    0.31
  -5  -4  10    4.90    0.32
  -5  -4  10    4.33    0.72
  -5  -4  10    5.53    0.34
   4   4 -10    0.49    0.19
  -4  -4  10   -0.07    0.10
  -4  -4  10    0.08    0.07
  -4  -4  10    0.01    0.17
  -4  -4  10    0.06    0.20
  -3  -4  10    1.24    0.47
  -3  -4  10    1.51    0.20
  -2  -4  10   28.63    1.94
  -1  -4  10   23.47    1.10
  -1  -4  10   21.14    1.06
  -1  -4  10   19.45    1.56
   0  -4  10    9.00    0.48
   0  -4  10    9.16    0.51
   0  -4  10    6.99    1.00
   1  -4  10    0.31    0.12
   2  -4  10    0.36    0.16
   8   3 -10    0.58    0.11
  -8  -3  10    0.64    0.12
   7   3 -10    1.81    0.15
   7   3 -10    2.14    0.15
  -7  -3  10    1.93    0.18
   6   3 -10    3.72    0.23
   6   3 -10    3.96    0.23
  -6  -3  10    3.85    0.26
  -6  -3  10    3.40    0.26
  -6  -3  10    3.16    0.70
   5   3 -10   13.52    0.70
   5   3 -10   14.16    0.70
  -5  -3  10   13.53    0.71
  -5  -3  10   15.21    0.74
  -5  -3  10   13.29    1.18
   4   3 -10   37.77    1.74
  -4  -3  10   38.29    1.76
  -4  -3  10   33.63    2.25
  -4  -3  10   37.64    1.84
   3   3 -10    2.89    0.26
  -3  -3  10    3.06    0.70
  -2  -3  10    0.24    0.12
  -2  -3  10    0.10    0.21
  -2  -3  10    0.37    0.17
  -1  -3  10    0.73    0.14
  -1  -3  10    0.60    0.57
  -1  -3  10    0.62    0.18
   0  -3  10   51.25    2.28
   0  -3  10   50.80    2.31
   0  -3  10   43.00    2.78
   1  -3  10    6.70    0.38
   1  -3  10    5.13    0.34
   2  -3  10    7.44    0.49
   2  -3  10    8.83    0.46
   8   2 -10    6.68    0.38
   8   2 -10    7.33    0.36
  -8  -2  10    8.18    0.44
   7   2 -10    0.29    0.10
   7   2 -10    0.38    0.08
  -7  -2  10    0.36    0.11
   6   2 -10    4.71    0.26
   6   2 -10    4.18    0.26
  -6  -2  10    4.90    0.29
  -6  -2  10    3.58    0.28
  -6  -2  10    3.93    0.71
   5   2 -10    1.49    0.17
   5   2 -10    1.64    0.16
  -5  -2  10    1.59    0.58
  -5  -2  10    1.71    0.18
   4   2 -10    1.20    0.15
   4   2 -10    0.94    0.18
  -4  -2  10    1.26    0.54
  -4  -2  10    1.38    0.17
  -4  -2  10    1.27    0.18
   3   2 -10   40.49    1.88
  -3  -2  10   37.27    2.40
  -3  -2  10   43.54    1.93
  -3  -2  10   38.78    1.90
   2   2 -10    0.20    0.09
  -2  -2  10   -0.01    0.06
  -2  -2  10    0.11    0.24
  -2  -2  10    0.38    0.17
   1   2 -10    4.24    0.29
  -1  -2  10    4.18    0.30
  -1  -2  10    4.45    0.29
  -1  -2  10    4.13    0.75
   0   2 -10    0.92    0.20
   0  -2  10    1.25    0.18
   0  -2  10    1.18    0.15
  -1   2 -10    8.00    0.41
   1  -2  10    7.77    0.42
   1  -2  10    6.51    0.42
   1  -2  10    8.59    0.44
   2  -2  10   13.66    0.67
   8   1 -10    0.02    0.04
  -8  -1  10    0.10    0.06
   7   1 -10   16.47    0.77
   7   1 -10   16.71    0.76
  -7  -1  10   14.79    0.75
  -7  -1  10   16.44    0.79
   6   1 -10   29.56    1.33
   6   1 -10   29.66    1.34
  -6  -1  10   29.36    1.36
  -6  -1  10   25.27    1.77
   5   1 -10    0.64    0.12
   5   1 -10    0.78    0.11
  -5  -1  10    0.66    0.53
  -5  -1  10    0.59    0.15
  -5  -1  10    0.68    0.14
   4   1 -10    1.65    0.15
   4   1 -10    1.65    0.16
  -4  -1  10    1.75    0.17
  -4  -1  10    1.43    0.18
   3   1 -10    0.54    0.11
   3   1 -10    0.44    0.12
  -3  -1  10    0.55    0.13
   2   1 -10   22.34    1.05
  -2  -1  10   22.74    1.08
  -2  -1  10   23.62    1.09
  -2  -1  10   19.79    1.49
   1   1 -10   17.19    0.84
  -1  -1  10   16.19    1.61
  -1  -1  10   18.72    0.88
  -1  -1  10   18.38    0.89
   0  -1  10    0.49    0.11
   0  -1  10    0.47    0.15
  -1   1 -10    0.31    0.09
   1  -1  10    0.33    0.08
   7   0 -10    1.06    0.10
   7   0 -10    1.35    0.12
  -7   0  10    1.29    0.14
   6   0 -10    0.19    0.05
  -6   0  10    0.12    0.27
  -6   0  10    0.41    0.16
   5   0 -10   18.24    0.82
   5   0 -10   17.84    0.83
  -5   0  10   16.99    0.84
  -5   0  10   15.82    1.24
   4   0 -10    2.68    0.16
   4   0 -10    2.44    0.17
  -4   0  10    1.87    0.18
  -4   0  10    2.20    0.58
  -4   0  10    2.37    0.20
   3   0 -10   12.81    0.58
   3   0 -10   12.46    0.58
  -3   0  10   10.99    0.60
  -3   0  10   12.42    0.61
  -3   0  10   10.43    1.02
   2   0 -10    1.60    0.12
   2   0 -10    1.36    0.15
  -2   0  10    1.38    0.14
  -2   0  10    1.14    0.18
   1   0 -10    3.44    0.20
  -1   0  10    3.75    0.24
  -1   0  10    3.01    0.21
   0   0 -10   14.48    0.68
   6  -1 -10    5.27    0.27
   5  -1 -10    0.03    0.06
   5  -1 -10    0.23    0.09
   4  -1 -10    9.24    0.43
   4  -1 -10    8.46    0.44
   3  -1 -10   14.96    0.70
   3  -1 -10   14.34    0.70
   2  -1 -10    2.52    0.18
   2  -1 -10    2.89    0.15
  -4  -8  11   16.70    0.80
  -4  -8  11   16.72    0.79
  -3  -8  11    0.47    0.10
  -2  -8  11   41.21    1.95
  -1  -8  11    2.56    0.17
   5   7 -11   35.03    1.61
  -5  -7  11   35.55    1.61
  -5  -7  11   33.46    1.62
   4   7 -11    0.46    0.15
  -4  -7  11    0.44    0.10
  -4  -7  11    0.37    0.11
  -3  -7  11    2.86    0.19
  -3  -7  11    2.84    0.61
  -3  -7  11    2.89    0.20
  -2  -7  11    3.12    0.20
  -2  -7  11    2.53    0.34
  -2  -7  11    2.89    0.57
  -1  -7  11   25.23    1.80
  -1  -7  11   30.84    1.33
   0  -7  11   26.18    1.23
   6   6 -11    1.00    0.11
   5   6 -11    1.12    0.13
  -5  -6  11    0.79    0.15
  -5  -6  11    1.31    0.12
   4   6 -11   49.51    2.18
  -4  -6  11   48.32    2.19
  -4  -6  11   43.32    2.74
  -4  -6  11   41.95    2.18
  -4  -6  11   51.44    2.20
  -3  -6  11   10.67    0.98
  -3  -6  11   12.34    0.60
  -3  -6  11   11.81    0.60
  -2  -6  11    1.08    0.17
  -2  -6  11    1.17    0.48
  -2  -6  11    1.29    0.14
  -1  -6  11    0.30    0.11
  -1  -6  11    0.05    0.27
  -1  -6  11    0.19    0.10
   0  -6  11    0.91    0.17
   0  -6  11    0.76    0.12
  -6  -5  11    0.96    0.17
  -6  -5  11    0.92    0.14
   5   5 -11    1.44    0.14
  -5  -5  11    0.98    0.60
  -5  -5  11    1.57    0.16
  -5  -5  11    1.46    0.14
   4   5 -11    7.38    0.45
  -4  -5  11    7.71    0.41
  -4  -5  11    6.89    0.82
  -4  -5  11    7.58    0.40
  -3  -5  11    0.98    0.50
  -3  -5  11    1.10    0.14
  -2  -5  11   33.30    1.59
  -2  -5  11   33.21    1.58
  -1  -5  11    1.19    0.61
  -1  -5  11    0.96    0.16
  -1  -5  11    1.28    0.14
   0  -5  11    2.73    0.21
   0  -5  11    3.17    0.23
   1  -5  11    0.35    0.12
   7   4 -11    5.01    0.25
  -7  -4  11    4.75    0.27
   6   4 -11   17.57    0.80
  -6  -4  11   14.74    0.81
  -6  -4  11   18.09    0.83
   5   4 -11   19.25    0.88
  -5  -4  11   19.06    0.91
  -5  -4  11   16.80    0.89
   4   4 -11    6.38    0.35
  -4  -4  11    5.87    0.78
  -4  -4  11    6.31    0.37
  -4  -4  11    6.79    0.36
  -3  -4  11    0.11    0.08
  -3  -4  11    0.00    0.20
  -3  -4  11    0.02    0.05
  -2  -4  11   -0.06    0.23
  -2  -4  11    0.04    0.06
  -2  -4  11    0.08    0.07
  -1  -4  11   26.35    1.19
  -1  -4  11   22.74    1.17
   0  -4  11    5.68    0.32
   0  -4  11    5.34    0.30
   7   3 -11    3.50    0.19
  -7  -3  11    3.53    0.21
   6   3 -11    0.50    0.12
  -6  -3  11    0.52    0.11
   5   3 -11    1.22    0.12
  -5  -3  11    1.51    0.14
  -5  -3  11    1.34    0.62
  -5  -3  11    1.49    0.15
   4   3 -11   31.43    1.42
  -4  -3  11   31.01    1.44
  -4  -3  11   26.24    1.82
  -4  -3  11   32.63    1.45
   3   3 -11    4.42    0.26
  -3  -3  11    4.77    0.28
  -3  -3  11    4.49    0.26
  -3  -3  11    3.55    0.63
   2   3 -11    5.41    0.30
  -2  -3  11    5.91    0.31
  -2  -3  11    4.59    0.70
  -1  -3  11    1.33    0.13
  -1  -3  11    1.61    0.16
   0  -3  11    0.81    0.12
   0  -3  11    0.60    0.10
   6   2 -11    1.05    0.12
  -6  -2  11    0.90    0.11
   5   2 -11    6.93    0.37
   5   2 -11    7.36    0.36
  -5  -2  11    6.35    0.37
  -5  -2  11    7.80    0.39
   4   2 -11    0.22    0.09
  -4  -2  11    0.07    0.05
  -4  -2  11    0.19    0.07
  -4  -2  11    0.14    0.23
  -3  -2  11   14.68    1.20
  -3  -2  11   16.04    0.80
  -3  -2  11   18.45    0.81
   2   2 -11   10.87    0.52
  -2  -2  11   11.49    0.56
  -2  -2  11   10.16    0.54
   1   2 -11   26.53    1.25
  -1  -2  11   26.81    1.27
  -1  -2  11   27.26    1.27
   5   1 -11    1.63    0.11
  -5  -1  11    1.72    0.14
   4   1 -11    7.38    0.36
  -4  -1  11    7.56    0.39
  -4  -1  11    7.20    0.38
   3   1 -11    4.19    0.21
  -3  -1  11    3.70    0.22
  -3  -1  11    3.62    0.23
   2   1 -11    1.63    0.12
  -2  -1  11    1.44    0.15
  -2  -1  11    1.63    0.12
   0   0   0    0.00    0.00
;
_shelx_hkl_checksum     85393
_shelx_res_file
;
TITL 15185a in P-1
CELL 1.54178 8.8963 9.4701 9.5839 115.356 106.876 94.119
ZERR 2.00    0.0008 0.0009 0.0009   0.003   0.003  0.003
LATT 1
SFAC C H N O BR
UNIT 30 16 2 4 4
TEMP -150.140
SIZE 0.030 0.090 0.180
L.S. 10
ACTA
LIST 4
CONF
BOND $H
FMAP 2
PLAN 5
EQIV $1 -x, -y+1, -z+1
HTAB O1 O2_$1
WGHT    0.036900    0.560300
FVAR       0.14636
BR1   5    0.385615    0.123558    0.939082    11.00000    0.01625    0.01597 =
         0.01776    0.01426    0.00336    0.00482
BR2   5    0.818035    0.518473    0.846794    11.00000    0.00653    0.02493 =
         0.02190    0.01464    0.00341    0.00266
O1    4    0.218089    0.546101    0.561480    11.00000    0.00976    0.01974 =
         0.02438    0.01958    0.00207    0.00369
AFIX 147
H1A   2    0.133831    0.567110    0.514627    11.00000   -1.50000
AFIX   0
O2    4    0.041977    0.384134    0.585756    11.00000    0.00794    0.01631 =
         0.02110    0.01414    0.00168    0.00275
N1    3    0.823015    0.264058    1.052564    11.00000    0.01629    0.02547 =
         0.02206    0.01360    0.00215    0.01096
C1    1    0.179986    0.442923    0.609722    11.00000    0.01035    0.00985 =
         0.00951    0.00533    0.00099    0.00279
C2    1    0.321696    0.401765    0.701063    11.00000    0.00923    0.00859 =
         0.00811    0.00464   -0.00067    0.00371
C3    1    0.292877    0.299905    0.764962    11.00000    0.00837    0.00905 =
         0.01066    0.00538    0.00137    0.00199
AFIX  43
H3A   2    0.185872    0.257332    0.749499    11.00000   -1.20000
AFIX   0
C4    1    0.422906    0.261518    0.851607    11.00000    0.01155    0.00999 =
         0.00898    0.00624    0.00112    0.00445
C5    1    0.581456    0.324856    0.876656    11.00000    0.00799    0.01108 =
         0.00819    0.00352   -0.00047    0.00454
C6    1    0.716219    0.288789    0.972841    11.00000    0.01165    0.01401 =
         0.01310    0.00586    0.00247    0.00483
C7    1    0.605693    0.426549    0.810689    11.00000    0.00883    0.01276 =
         0.01116    0.00445    0.00278    0.00161
C8    1    0.477671    0.464654    0.722266    11.00000    0.01129    0.00950 =
         0.01082    0.00634    0.00245    0.00212
AFIX  43
H8A   2    0.495823    0.532808    0.676578    11.00000   -1.20000
AFIX   0
C9    1    0.414221    0.899275    0.537162    11.00000    0.01616    0.00815 =
         0.01477    0.00466    0.00701    0.00011
AFIX  43
H9A   2    0.356154    0.830747    0.562178    11.00000   -1.20000
AFIX   0
C10   1    0.582699    0.926825    0.590757    11.00000    0.01716    0.00814 =
         0.01133    0.00333    0.00560    0.00161
C11   1    0.671399    0.855239    0.683093    11.00000    0.02445    0.01246 =
         0.01555    0.00692    0.00495    0.00333
AFIX  43
H11A  2    0.614941    0.787547    0.710174    11.00000   -1.20000
AFIX   0
C12   1    0.834443    0.882283    0.732573    11.00000    0.02574    0.01671 =
         0.01957    0.00818   -0.00099    0.00553
AFIX  43
H12A  2    0.891247    0.834539    0.794658    11.00000   -1.20000
AFIX   0
C13   1    0.920574    0.982184    0.691549    11.00000    0.01354    0.02223 =
         0.02764    0.00711    0.00073    0.00179
AFIX  43
H13A  2    1.034653    0.998881    0.724861    11.00000   -1.20000
AFIX   0
C14   1    0.842046    1.054009    0.605458    11.00000    0.01313    0.01518 =
         0.02615    0.00722    0.00520   -0.00116
AFIX  43
H14A  2    0.901876    1.121144    0.580327    11.00000   -1.20000
AFIX   0
C15   1    0.669952    1.029552    0.552187    11.00000    0.01385    0.00726 =
         0.01311    0.00273    0.00566    0.00000
HKLF 4 1 1 0 0 0 1 0 0 0 1
REM  15185a in P-1
REM R1 =  0.0264 for    2607 Fo > 4sig(Fo)  and  0.0277 for all    2745 data
REM    182 parameters refined using      0 restraints
END
WGHT      0.0369      0.5606
REM Highest difference peak  0.397,  deepest hole -0.531,  1-sigma level  0.125
Q1    1   0.0046  0.4583  0.7382  11.00000  0.05    0.40
Q2    1   0.6412  0.2812  0.7068  11.00000  0.05    0.39
Q3    1   0.7997  0.7624  0.9549  11.00000  0.05    0.38
Q4    1   0.7496  0.7603  0.8884  11.00000  0.05    0.37
Q5    1   0.4093  0.8909  0.7472  11.00000  0.05    0.36
;
_shelx_res_checksum     69439
_shelxl_version_number     2014/6
