# Supplementary material for: A 2:1 co-crystal of 3,5-di­bromo-4-cyano­benzoic acid and anthracene
Source: Acta Crystallogr E Crystallogr Commun. 2017 Oct 20;73(Pt 11):1743–6. doi: 10.1107/S2056989017014815 (PMC5683504; doi:10.1107/S2056989017014815)
Supplement: Supplementary file 2 [file e-73-01743-Isup2.hkl]

data_I                                                                          
_shelx_title ' 15185a in P-1'                                                   
_shelx_refln_list_code          4                                               
_shelx_F_calc_maximum      251.48                                               
_exptl_crystal_F_000       382.00                                               
_reflns_d_resolution_high  0.7996                                               
                                                                                
loop_                                                                           
 _space_group_symop_operation_xyz                                               
 'x, y, z'                                                                      
 '-x, -y, -z'                                                                   
                                                                                
_cell_length_a     8.8963                                                       
_cell_length_b     9.4701                                                       
_cell_length_c     9.5839                                                       
_cell_angle_alpha 115.356                                                       
_cell_angle_beta  106.876                                                       
_cell_angle_gamma  94.119                                                       
                                                                                
_shelx_F_squared_multiplier     1.000                                           
                                                                                
loop_                                                                           
 _refln_index_h                                                                 
 _refln_index_k                                                                 
 _refln_index_l                                                                 
 _refln_F_squared_calc                                                          
 _refln_F_squared_meas                                                          
 _refln_F_squared_sigma                                                         
 _refln_observed_status                                                         
   1   0   0       2491.01       2236.72        42.21 o                         
   2   0   0       2382.29       2288.35        77.80 o                         
   3   0   0        686.99        651.75        21.76 o                         
   4   0   0       4313.50       4316.33       117.29 o                         
   5   0   0       7849.38       7575.28       251.62 o                         
   6   0   0        527.02        511.31        12.81 o                         
   7   0   0         49.14         48.40         4.80 o                         
   8   0   0        842.91        846.69        21.49 o                         
   9   0   0       2400.20       2619.76        70.35 o                         
  10   0   0        836.28        856.45        33.94 o                         
 -10   1   0        286.05        290.84        11.56 o                         
  -9   1   0         36.99         42.49         4.62 o                         
  -8   1   0       3098.35       3268.36        76.38 o                         
  -7   1   0          5.26          4.17         2.56 o                         
  -6   1   0        435.96        411.55        10.92 o                         
  -5   1   0        929.04        964.84        38.02 o                         
  -4   1   0       2425.26       2355.84       181.61 o                         
  -3   1   0      13713.73      12470.13       491.55 o                         
  -2   1   0         56.59         46.90         1.92 o                         
  -1   1   0        185.04        196.34         4.58 o                         
   0   1   0        878.90        813.17        19.14 o                         
   1   1   0       8415.67       8154.23       278.39 o                         
   2   1   0       7423.08       6158.62       171.09 o                         
   3   1   0       1743.14       1684.28        70.82 o                         
   4   1   0       2596.26       2824.18        78.53 o                         
   5   1   0         21.62         29.31         7.80 o                         
   6   1   0       4237.45       4073.59        85.00 o                         
   7   1   0        144.84        146.95         6.11 o                         
   8   1   0       1185.98       1305.04        31.84 o                         
   9   1   0         13.51          9.18         1.98 o                         
  10   1   0          4.69          4.20         2.33 o                         
 -10   2   0          1.27          2.64         1.62 o                         
  -9   2   0         96.87         92.44         6.10 o                         
  -8   2   0        296.47        298.29         9.34 o                         
  -7   2   0       5455.78       4919.95       128.81 o                         
  -6   2   0       4432.16       4133.43        78.49 o                         
  -5   2   0        493.48        497.96        22.36 o                         
  -4   2   0        808.52        862.78        31.40 o                         
  -3   2   0        202.48        205.23         6.29 o                         
  -2   2   0       9836.37       9585.20       302.44 o                         
  -1   2   0       4172.97       3915.16        75.55 o                         
   0   2   0       7558.63       6360.50       145.37 o                         
   1   2   0          6.49          7.83         1.35 o                         
   2   2   0       1878.53       2111.88        57.84 o                         
   3   2   0       8877.18       9069.28       241.77 o                         
   4   2   0         55.15         55.64         6.62 o                         
   5   2   0       2407.15       2348.63        45.57 o                         
   6   2   0         47.07         43.73        10.50 o                         
   7   2   0        721.80        736.43        19.04 o                         
   8   2   0       1136.52       1128.42        57.42 o                         
   9   2   0        326.74        338.93        13.10 o                         
 -10   3   0       2064.30       2026.35        66.52 o                         
  -9   3   0        680.80        724.22        18.03 o                         
  -8   3   0        356.07        357.95        10.30 o                         
  -7   3   0        951.51        949.51        21.52 o                         
  -6   3   0          4.02          3.84         2.43 o                         
  -5   3   0       7635.27       7495.32       249.12 o                         
  -4   3   0        410.30        432.25        18.84 o                         
  -3   3   0       4822.90       4676.31        97.77 o                         
  -2   3   0        650.84        709.87        16.44 o                         
  -1   3   0       4186.15       4160.53        96.17 o                         
   0   3   0       5245.04       4760.59       204.58 o                         
   1   3   0        926.85       1047.58        29.90 o                         
   2   3   0       1287.16       1363.97        39.05 o                         
   3   3   0        387.68        454.40        19.11 o                         
   4   3   0       1582.30       1453.09        29.47 o                         
   5   3   0       1429.48       1416.01        26.35 o                         
   6   3   0       2413.34       2340.99        45.26 o                         
   7   3   0        114.54        117.98         5.89 o                         
   8   3   0         45.20         45.41         3.48 o                         
   9   3   0        659.13        565.28        23.58 o                         
 -10   4   0        148.25        144.84         6.10 o                         
  -9   4   0        210.77        225.05         6.25 o                         
  -8   4   0       3061.48       3132.66        72.95 o                         
  -7   4   0        831.46        831.40        20.94 o                         
  -6   4   0       1540.05       1494.37        32.49 o                         
  -5   4   0         91.04         79.81         6.34 o                         
  -4   4   0       3443.99       3399.60       116.06 o                         
  -3   4   0       5575.56       5465.80       366.26 o                         
  -2   4   0       3653.19       3591.07       168.38 o                         
  -1   4   0        592.49        575.20        21.23 o                         
   0   4   0         13.46         13.32         3.73 o                         
   1   4   0       5243.88       5399.98       144.83 o                         
   2   4   0        428.54        436.82        15.99 o                         
   3   4   0       5012.12       4881.82       101.49 o                         
   4   4   0        383.28        372.44         9.87 o                         
   5   4   0        512.56        506.73        12.46 o                         
   6   4   0       1020.74       1054.21        23.33 o                         
   7   4   0        713.90        723.49        18.39 o                         
   8   4   0       1077.34       1082.08        36.48 o                         
 -10   5   0        609.19        608.19        21.12 o                         
  -9   5   0        272.29        255.79         9.38 o                         
  -8   5   0          9.54         14.16         3.77 o                         
  -7   5   0        497.81        500.76        13.47 o                         
  -6   5   0        683.98        709.69        25.90 o                         
  -5   5   0       1658.08       1571.10        34.00 o                         
  -4   5   0         63.93         46.13         5.25 o                         
  -2   5   0       3504.48       3691.05       173.21 o                         
  -1   5   0        104.61        133.99        12.61 o                         
   0   5   0       5259.17       5458.13       254.44 o                         
   1   5   0       1527.64       1634.50        82.17 o                         
   2   5   0         89.60         81.12         5.19 o                         
   3   5   0       1357.71       1341.90        29.06 o                         
   4   5   0       1780.50       1859.28        39.54 o                         
   5   5   0       2692.84       2783.32        58.25 o                         
   6   5   0         42.58         37.96         5.23 o                         
   7   5   0        698.71        693.29        24.26 o                         
   8   5   0         78.58         65.48         3.79 o                         
  -9   6   0          0.51          0.14         1.79 o                         
  -8   6   0        866.32        951.99        20.79 o                         
  -7   6   0        115.52        126.59         5.32 o                         
  -6   6   0         47.24         46.80         4.11 o                         
  -5   6   0       1825.68       1731.15       102.89 o                         
  -4   6   0       1407.68       1421.09        31.06 o                         
  -3   6   0       1392.82       1312.70        26.24 o                         
  -2   6   0         35.36         30.56         3.51 o                         
  -1   6   0        820.13        786.23        19.61 o                         
   0   6   0         62.40         46.04         4.99 o                         
   1   6   0       3159.24       3136.70        66.18 o                         
   2   6   0       1027.80        983.31        40.69 o                         
   3   6   0          0.11          4.04         2.70 o                         
   4   6   0        532.09        570.91        15.40 o                         
   5   6   0        876.94        984.62        50.42 o                         
   6   6   0       1132.80       1170.75        32.34 o                         
   7   6   0         11.75         12.20         2.58 o                         
  -9   7   0        400.03        407.02        12.01 o                         
  -8   7   0        219.54        229.48         6.07 o                         
  -7   7   0        755.92        795.02        60.18 o                         
  -6   7   0        923.37        952.13        21.12 o                         
  -5   7   0         10.74         13.36         2.64 o                         
  -4   7   0       1140.61       1129.59        24.80 o                         
  -3   7   0         57.34         74.08         4.48 o                         
  -2   7   0       2020.63       1987.11       130.06 o                         
  -1   7   0        993.90       1028.10        47.39 o                         
   0   7   0        372.20        422.07        16.67 o                         
   1   7   0        321.32        314.14         9.82 o                         
   2   7   0       1275.02       1315.99        32.09 o                         
   3   7   0       2599.15       2707.48        63.55 o                         
   4   7   0          0.32         -0.26         2.02 o                         
   5   7   0         18.68         19.24         3.50 o                         
   6   7   0         11.59         13.61         4.90 o                         
  -8   8   0         12.01         11.07         6.77 o                         
  -7   8   0        917.24        953.34        23.48 o                         
  -6   8   0          7.48          9.60         1.89 o                         
  -5   8   0       2282.96       2336.74        49.10 o                         
  -4   8   0         17.50         16.49         2.68 o                         
  -3   8   0        162.77        167.43         6.15 o                         
  -2   8   0        229.23        243.15        11.20 o                         
  -1   8   0        585.62        595.30        21.95 o                         
   0   8   0       1386.84       1453.77        49.52 o                         
   1   8   0         72.58         78.07         5.69 o                         
   2   8   0        205.46        216.71        12.74 o                         
   3   8   0          2.17          1.80         2.74 o                         
   4   8   0       1564.90       1540.83        41.87 o                         
   5   8   0         73.51         66.34         4.12 o                         
  -7   9   0        104.29         89.00         3.97 o                         
  -6   9   0          7.76          6.49         1.44 o                         
  -5   9   0         44.46         49.55         4.40 o                         
  -4   9   0       1762.77       1916.78        51.75 o                         
  -3   9   0        816.39        891.48        43.42 o                         
  -1   9   0         13.26         12.75         3.53 o                         
   0   9   0         59.82         67.34         5.38 o                         
   1   9   0       1666.67       1711.27        57.11 o                         
   2   9   0        153.61        153.91         6.38 o                         
   3   9   0         50.81         55.18         4.45 o                         
  -4  10   0        105.49         61.63         6.07 o                         
  -3  10   0        247.36        240.74         9.23 o                         
  -2  10   0        446.12        464.02        16.50 o                         
  -1  10   0          2.86          3.23         1.90 o                         
   0  10   0         32.84         28.00         4.44 o                         
   1  10   0          1.71          5.14         2.80 o                         
   1 -11   1       1841.18       1721.80        79.83 o                         
   2 -11   1        249.90        207.29        11.20 o                         
   3 -11   1        130.78        119.52         7.94 o                         
  -2 -10   1       1149.27       1120.70        37.80 o                         
  -1 -10   1          1.53         -0.08         1.79 o                         
   0 -10   1        127.51        134.95         6.38 o                         
   1 -10   1        186.44        196.55         8.37 o                         
   2 -10   1       1622.34       1678.88        53.36 o                         
   3 -10   1        363.86        369.16        13.77 o                         
   4 -10   1       1497.51       1427.18        47.37 o                         
   5 -10   1        658.71        691.22        28.71 o                         
   6 -10   1         83.25         76.08         4.45 o                         
  -4  -9   1         85.43         75.91        10.74 o                         
  -3  -9   1          4.08          3.38         1.98 o                         
  -2  -9   1         25.58         18.79         4.23 o                         
  -1  -9   1       1214.81       1521.52        78.43 o                         
   0  -9   1        565.09        625.01        22.77 o                         
   1  -9   1       1101.35       1161.25        39.61 o                         
   2  -9   1        327.90        360.23        14.18 o                         
   3  -9   1        391.15        404.72        14.95 o                         
   4  -9   1       2249.13       2526.29        81.85 o                         
   5  -9   1         50.53         50.21         3.31 o                         
   6  -9   1        999.07       1001.45        24.10 o                         
   7  -9   1         50.36         51.25         3.84 o                         
  -5  -8   1         63.89         57.00         4.01 o                         
  -4  -8   1        944.66        949.44        26.86 o                         
  -3  -8   1        371.26        389.66        13.29 o                         
  -2  -8   1       1703.77       1876.27        63.22 o                         
  -1  -8   1          0.37          1.82         2.76 o                         
   0  -8   1        328.62        341.38        14.18 o                         
   1  -8   1       2231.28       2166.20        58.85 o                         
   2  -8   1        871.95        886.91        19.90 o                         
   3  -8   1       1175.54       1206.15        26.37 o                         
   4  -8   1        121.27        132.91         5.06 o                         
   5  -8   1        892.38        896.51        19.82 o                         
   6  -8   1        232.43        237.05        14.47 o                         
   7  -8   1       1878.74       1895.01        44.58 o                         
   8  -8   1        719.73        675.44        25.14 o                         
  -6  -7   1        268.40        252.09        10.39 o                         
  -5  -7   1       1213.00       1268.20        30.52 o                         
  -4  -7   1         18.48         25.27         4.12 o                         
  -3  -7   1       2262.34       2340.62        55.26 o                         
  -2  -7   1       1449.63       1437.11        40.07 o                         
  -1  -7   1       1943.76       1891.04       164.80 o                         
   0  -7   1       1619.92       1583.62        45.12 o                         
   1  -7   1         59.09         59.33         4.33 o                         
   2  -7   1       2847.23       2840.72        60.01 o                         
   3  -7   1        147.44        148.31         6.07 o                         
   4  -7   1       2901.30       2893.37        60.50 o                         
   5  -7   1        366.95        373.84         9.58 o                         
   6  -7   1        123.84        143.31         5.14 o                         
   7  -7   1       1825.88       1950.97        80.06 o                         
   8  -7   1        139.02        156.06         8.56 o                         
   9  -7   1       1332.50       1238.30        58.76 o                         
  -7  -6   1         56.80         53.01         4.78 o                         
  -6  -6   1        599.85        614.91        15.81 o                         
  -5  -6   1         33.37         40.69         4.40 o                         
  -4  -6   1       1559.41       1582.51        38.16 o                         
  -3  -6   1        901.52        892.89        32.68 o                         
  -2  -6   1         37.97         37.82         4.98 o                         
  -1  -6   1       1285.48       1305.89        43.89 o                         
   0  -6   1        173.22        201.61         7.68 o                         
   1  -6   1       6990.13       6994.65       443.29 o                         
   2  -6   1        611.41        608.71        16.32 o                         
   3  -6   1        530.75        551.12        13.47 o                         
   4  -6   1        969.31        931.58        22.11 o                         
   5  -6   1        638.08        611.18        18.95 o                         
   6  -6   1       5393.49       5264.68       121.44 o                         
   7  -6   1          4.96          9.02         1.84 o                         
   8  -6   1         10.15         11.10         2.09 o                         
   9  -6   1        103.01         99.22         8.15 o                         
  -8  -5   1          2.84         -0.75         1.69 o                         
  -7  -5   1       2467.50       2437.35        56.96 o                         
  -6  -5   1         61.12         61.93         4.85 o                         
  -5  -5   1          3.64          4.94         2.30 o                         
  -4  -5   1       1387.94       1399.80        33.96 o                         
  -3  -5   1        734.48        693.02        16.72 o                         
  -2  -5   1       3697.47       3525.77       168.07 o                         
  -1  -5   1         24.13         33.61         8.40 o                         
   0  -5   1       2192.20       2595.78       123.25 o                         
   1  -5   1       1090.27       1228.79        60.69 o                         
   2  -5   1       5920.23       6116.42       282.45 o                         
   3  -5   1       3509.66       3754.54       176.01 o                         
   4  -5   1         56.87         59.05         5.39 o                         
   5  -5   1        139.17        134.49         6.42 o                         
   6  -5   1        220.79        212.85        13.31 o                         
   7  -5   1       4139.58       4203.20        97.28 o                         
   8  -5   1         81.33         88.18         6.25 o                         
   9  -5   1         14.00         24.44         3.55 o                         
  10  -5   1         53.02         63.03         5.14 o                         
  -9  -4   1        119.46        126.69         6.07 o                         
  -8  -4   1        297.79        294.35        13.59 o                         
  -7  -4   1        415.66        458.16        11.62 o                         
  -6  -4   1       1792.89       1782.87        38.08 o                         
  -5  -4   1        705.92        687.71        15.94 o                         
  -4  -4   1          1.64         -0.38         2.37 o                         
  -3  -4   1       1043.85       1071.21        32.76 o                         
  -2  -4   1        839.17        939.86        27.76 o                         
  -1  -4   1       6897.25       6366.80       363.98 o                         
   0  -4   1        366.82        339.12        10.02 o                         
   1  -4   1         71.29         66.62         3.31 o                         
   2  -4   1        198.34        174.46         8.96 o                         
   3  -4   1        709.39        688.52        36.07 o                         
   4  -4   1       4209.79       4203.77       141.66 o                         
   5  -4   1         54.12         59.07         5.71 o                         
   6  -4   1        276.98        267.95         7.82 o                         
   7  -4   1         10.48         11.35         2.20 o                         
   8  -4   1       1538.42       1511.07        32.23 o                         
   9  -4   1        936.21       1006.01        30.24 o                         
  10  -4   1        182.65        184.88        10.74 o                         
  -9  -3   1       1811.52       1763.35        58.27 o                         
  -8  -3   1        837.06        842.89        29.33 o                         
  -7  -3   1         18.36         18.33         3.10 o                         
  -6  -3   1       1408.59       1308.95        47.36 o                         
  -5  -3   1         58.67         62.79         5.38 o                         
  -4  -3   1       7062.55       6706.94       181.19 o                         
  -3  -3   1         11.31          8.25         2.95 o                         
  -2  -3   1       1006.10       1076.38        30.80 o                         
  -1  -3   1       4643.12       4626.89       226.08 o                         
   0  -3   1       2994.14       2999.64       112.00 o                         
   1  -3   1      10127.54       9836.50       490.03 o                         
   2  -3   1         36.90         39.53         2.33 o                         
   3  -3   1       2364.36       2542.45        87.92 o                         
   4  -3   1          2.31          6.54         3.10 o                         
   5  -3   1       5873.73       5751.68       192.96 o                         
   6  -3   1        366.74        388.63         9.67 o                         
   7  -3   1       1802.04       1843.75        55.89 o                         
   8  -3   1          0.05          2.26         1.95 o                         
   9  -3   1        114.20        114.27         8.72 o                         
  10  -3   1       1252.95       1193.65        39.45 o                         
 -10  -2   1         39.84         31.34         2.97 o                         
  -9  -2   1        887.99        909.99        33.80 o                         
  -8  -2   1        570.70        604.10        15.76 o                         
  -7  -2   1       2484.94       2548.36        53.85 o                         
  -6  -2   1         11.24         12.88         2.40 o                         
  -5  -2   1        244.73        258.59         9.66 o                         
  -4  -2   1        676.05        733.97        23.47 o                         
  -3  -2   1       3623.30       3506.16       131.61 o                         
  -2  -2   1       9271.12       8266.50       313.58 o                         
  -1  -2   1        400.93        427.23        16.29 o                         
   0  -2   1        103.81         92.58         4.08 o                         
   1  -2   1          9.30          9.79         1.12 o                         
   2  -2   1       8280.26       7288.28       230.87 o                         
   3  -2   1       3352.51       3261.59        89.55 o                         
   4  -2   1       1551.27       1555.91        55.36 o                         
   5  -2   1          0.47          8.67         4.46 o                         
   6  -2   1       1064.91       1012.18        22.62 o                         
   7  -2   1       2226.42       2084.83        44.38 o                         
   8  -2   1         85.29         93.08         4.52 o                         
   9  -2   1        815.35        812.01        22.82 o                         
  10  -2   1         58.24         47.73         5.84 o                         
 -10  -1   1        577.75        559.82        19.48 o                         
  -9  -1   1        283.38        322.13        10.14 o                         
  -8  -1   1        103.25         99.42         5.27 o                         
  -7  -1   1          0.93          4.54         2.45 o                         
  -6  -1   1       3955.56       3775.56        72.00 o                         
  -5  -1   1       1452.32       1432.81        43.16 o                         
  -4  -1   1       4405.14       4723.78       127.91 o                         
  -3  -1   1        172.99        182.58         6.53 o                         
  -2  -1   1       2125.66       2037.69        65.52 o                         
  -1  -1   1        146.79        139.41         4.39 o                         
   0  -1   1       2240.29       2157.52        70.65 o                         
   1  -1   1       1548.53       1496.84        30.56 o                         
   2  -1   1        762.22        769.07        24.59 o                         
   3  -1   1       1750.68       1637.72        48.37 o                         
   4  -1   1       3540.85       3424.70       116.06 o                         
   5  -1   1       1158.84       1139.04        44.64 o                         
   6  -1   1       1511.36       1458.45        29.07 o                         
   7  -1   1       1443.65       1338.68        29.17 o                         
   8  -1   1       2137.95       2200.05        52.10 o                         
   9  -1   1         78.60         86.80         4.96 o                         
  10  -1   1       1051.28       1000.48        33.18 o                         
 -10   0   1         49.67         50.03         3.83 o                         
  -8   0   1        193.03        185.50         7.43 o                         
  -6   0   1         64.71         60.23         4.35 o                         
  -5   0   1        660.49        611.04        21.75 o                         
  -4   0   1       6867.36       6962.77       186.50 o                         
  -3   0   1        212.00        233.74         7.77 o                         
  -2   0   1       1871.61       1739.05        33.50 o                         
  -1   0   1         73.91         70.35         2.48 o                         
   0   0   1       2066.33       1887.02        51.82 o                         
   1   0   1       5564.08       5583.22       266.24 o                         
   2   0   1       5465.60       5657.72       185.01 o                         
   3   0   1         17.23          6.50         2.22 o                         
   4   0   1         54.56         40.74         5.80 o                         
   5   0   1       5060.63       4745.20       112.12 o                         
   6   0   1         43.60         39.05         3.69 o                         
   7   0   1        849.01        841.02        19.25 o                         
   8   0   1         12.04         11.26         2.56 o                         
   9   0   1        214.39        228.28         7.54 o                         
 -10   1   1        438.35        486.70        14.01 o                         
  -9   1   1         76.32         83.68         8.06 o                         
  -8   1   1        773.91        774.31        22.46 o                         
  -7   1   1       1675.48       1652.21        35.93 o                         
  -6   1   1       2218.81       2123.65        45.25 o                         
  -5   1   1        382.71        327.93        18.28 o                         
  -4   1   1        512.07        649.18        25.92 o                         
  -3   1   1       8706.42       7997.93       170.31 o                         
  -2   1   1        106.08         97.26         3.33 o                         
  -1   1   1       2487.18       2424.31        50.35 o                         
   0   1   1        452.63        440.93        10.85 o                         
   1   1   1       1507.14       1420.39        69.07 o                         
   2   1   1       4704.69       4601.95       156.81 o                         
   3   1   1        749.48        828.03        25.34 o                         
   4   1   1       1654.63       1660.77        60.55 o                         
   5   1   1          7.90         10.34         2.69 o                         
   6   1   1        655.10        623.93        25.21 o                         
   7   1   1        313.06        335.23        10.19 o                         
   8   1   1       2199.92       2252.63       114.38 o                         
   9   1   1        616.53        631.51        17.79 o                         
 -10   2   1        653.39        660.02        18.51 o                         
  -9   2   1       1311.37       1386.89        38.18 o                         
  -8   2   1       1793.47       1749.23        47.98 o                         
  -7   2   1        391.56        381.55        15.51 o                         
  -6   2   1       3809.94       3629.96        75.69 o                         
  -5   2   1          1.40          9.93         4.76 o                         
  -4   2   1       2373.98       2362.28        66.11 o                         
  -3   2   1        846.98        866.30        20.42 o                         
  -2   2   1        942.45        962.50        34.91 o                         
  -1   2   1      12703.40      12333.61       542.55 o                         
   0   2   1       2908.21       3272.01       160.65 o                         
   1   2   1       4928.01       4814.79       290.40 o                         
   2   2   1        145.71        148.98         7.17 o                         
   3   2   1       4440.70       4733.54       128.97 o                         
   4   2   1        358.85        355.61        12.53 o                         
   5   2   1       2998.14       2925.83        56.24 o                         
   6   2   1        637.03        657.05        17.34 o                         
   7   2   1        138.69        132.07         5.66 o                         
   8   2   1        666.25        743.93        21.02 o                         
   9   2   1          0.96          2.33         2.33 o                         
 -10   3   1        245.74        238.47         6.84 o                         
  -9   3   1       1237.21       1415.07        70.50 o                         
  -8   3   1        312.40        305.04        10.42 o                         
  -7   3   1       2294.02       2303.68        54.33 o                         
  -6   3   1          4.63          7.05         2.46 o                         
  -5   3   1       1542.48       1451.94        57.16 o                         
  -4   3   1        282.18        323.36        23.29 o                         
  -3   3   1       3008.06       3003.08       148.51 o                         
  -2   3   1       1460.42       1499.63        58.97 o                         
  -1   3   1         17.00         20.49         3.32 o                         
   0   3   1       1912.43       2036.23        68.17 o                         
   1   3   1        501.14        543.97        17.58 o                         
   2   3   1       4033.65       3866.14       106.37 o                         
   3   3   1        172.22        164.14        12.85 o                         
   4   3   1        400.23        409.71        10.33 o                         
   5   3   1        703.33        728.31        21.47 o                         
   6   3   1        561.14        565.71        15.28 o                         
   7   3   1       1939.23       2051.88        97.11 o                         
   8   3   1        196.63        185.64        10.27 o                         
 -10   4   1        468.00        453.16        15.16 o                         
  -9   4   1          0.79         -0.23         2.57 o                         
  -8   4   1       2019.21       2067.22        48.79 o                         
  -7   4   1        738.77        754.35        19.25 o                         
  -6   4   1       3573.25       3443.88        72.06 o                         
  -5   4   1        620.77        639.60        15.12 o                         
  -4   4   1       1061.42       1200.78        60.69 o                         
  -3   4   1       1111.10       1138.69        40.60 o                         
  -2   4   1       1159.68       1095.52        65.87 o                         
  -1   4   1       4662.29       4615.77       270.95 o                         
   0   4   1        121.33        123.25         7.91 o                         
   1   4   1        697.37        704.76        27.39 o                         
   2   4   1       1091.89       1094.33        24.71 o                         
   3   4   1       2781.02       2618.47        50.42 o                         
   4   4   1        807.43        813.57        20.59 o                         
   5   4   1        341.67        338.59         9.40 o                         
   6   4   1         57.48         65.34         4.84 o                         
   7   4   1         21.67         21.45         3.14 o                         
   8   4   1       1765.28       1656.19        54.14 o                         
 -10   5   1          0.52          0.80         1.90 o                         
  -9   5   1       1707.27       1757.11        41.20 o                         
  -8   5   1         22.52         24.73         3.13 o                         
  -7   5   1         59.81         58.52         5.17 o                         
  -6   5   1        598.32        577.02        17.76 o                         
  -5   5   1        935.17        882.14        20.32 o                         
  -4   5   1       2332.41       2251.57        47.75 o                         
  -3   5   1         30.74         31.78         4.06 o                         
  -2   5   1        248.43        265.22        12.00 o                         
  -1   5   1        389.94        410.38        26.61 o                         
   0   5   1       4442.83       4091.73        95.16 o                         
   1   5   1        192.60        182.12         7.11 o                         
   2   5   1        348.06        363.17         9.62 o                         
   3   5   1         55.94         55.28         4.55 o                         
   4   5   1         22.82         15.52         4.03 o                         
   5   5   1       2408.82       2503.83        59.08 o                         
   6   5   1         40.44         36.90         4.16 o                         
   7   5   1        240.93        229.17         9.23 o                         
  -9   6   1        242.85        244.18         6.69 o                         
  -8   6   1       1848.88       2006.25        47.09 o                         
  -7   6   1       1756.11       1793.17        42.48 o                         
  -6   6   1          1.96          5.41         2.03 o                         
  -5   6   1        265.13        269.38         8.69 o                         
  -4   6   1         85.71         75.92         9.80 o                         
  -3   6   1       4499.55       4378.59        83.15 o                         
  -2   6   1        130.30        128.95         6.64 o                         
  -1   6   1        733.36        747.04        17.75 o                         
   0   6   1        370.76        366.52        10.89 o                         
   1   6   1        807.30        779.84        23.00 o                         
   2   6   1       2585.20       2581.55        54.16 o                         
   3   6   1         22.71         22.80         3.68 o                         
   4   6   1          0.57          3.84         2.74 o                         
   5   6   1        413.04        414.21        12.93 o                         
   6   6   1       1642.74       1492.82        42.97 o                         
  -9   7   1          0.71         -1.24         1.24 o                         
  -8   7   1         71.57         76.10         3.17 o                         
  -7   7   1       1464.07       1585.80        33.65 o                         
  -6   7   1       1366.48       1397.09        30.06 o                         
  -5   7   1          1.54          2.29         1.79 o                         
  -4   7   1        271.18        290.80         8.04 o                         
  -3   7   1         22.22         31.59         4.49 o                         
  -2   7   1       2592.25       2598.80        86.00 o                         
  -1   7   1       1815.89       1870.27        44.41 o                         
   0   7   1         36.35         24.47         3.74 o                         
   1   7   1         49.64         52.91         4.83 o                         
   2   7   1         87.86         86.23         5.06 o                         
   3   7   1       1393.48       1513.25        36.06 o                         
   4   7   1        533.84        545.95        13.95 o                         
   5   7   1        127.66         97.24         5.58 o                         
  -8   8   1        338.72        398.70        21.94 o                         
  -7   8   1        131.52        139.31         5.01 o                         
  -6   8   1          5.52          4.11         1.51 o                         
  -5   8   1       1784.07       1853.93        87.30 o                         
  -4   8   1        500.74        522.75        15.72 o                         
  -3   8   1        833.77        885.28        30.87 o                         
  -2   8   1         33.36         26.68         4.71 o                         
  -1   8   1        322.42        337.80        11.71 o                         
   0   8   1       2376.63       2564.05        85.01 o                         
   1   8   1          0.14          0.93         4.20 o                         
   2   8   1       1072.90       1103.87        26.55 o                         
   3   8   1          3.05         -0.85         2.07 o                         
   4   8   1        620.66        535.10        18.49 o                         
  -7   9   1         78.74         69.28         5.37 o                         
  -6   9   1        272.38        260.77         7.99 o                         
  -5   9   1          8.90          6.55         1.79 o                         
  -4   9   1        305.78        327.13        12.38 o                         
  -3   9   1       1369.70       1491.13        49.85 o                         
  -2   9   1        176.84        178.91         8.08 o                         
  -1   9   1        136.88        150.00         7.24 o                         
   0   9   1         24.41         21.84         3.30 o                         
   1   9   1       1105.44       1084.11        29.74 o                         
   2   9   1       1303.39       1180.63        39.12 o                         
  -4  10   1        298.27        276.69         9.89 o                         
  -3  10   1         53.75         53.38         4.90 o                         
  -2  10   1        921.85        995.98        58.12 o                         
  -1  10   1         16.36         12.48         2.64 o                         
  -1 -11   2        592.23        500.78        17.17 o                         
   0 -11   2         49.03         43.44         4.12 o                         
   1 -11   2         23.38         19.84         5.28 o                         
   2 -11   2        266.78        208.22        14.47 o                         
   3 -11   2         91.37        105.98         7.94 o                         
   4 -11   2        172.13        161.07        10.74 o                         
  -3 -10   2          8.11         19.41         5.60 o                         
  -2 -10   2        745.03        728.42        25.08 o                         
  -1 -10   2        141.41        136.45         6.71 o                         
   0 -10   2       1515.51       1603.94        53.31 o                         
   1 -10   2         11.84         13.92         2.44 o                         
   2 -10   2          2.88          3.85         1.83 o                         
   3 -10   2        394.32        402.28        15.19 o                         
   4 -10   2         32.54         44.82         6.07 o                         
   5 -10   2       1044.42       1028.04        49.02 o                         
   6 -10   2          9.39          6.54         2.80 o                         
  -5  -9   2        653.11        574.68        19.48 o                         
  -4  -9   2        261.12        232.76         7.81 o                         
  -3  -9   2        667.61        722.03        25.41 o                         
  -1  -9   2         92.67         97.88         6.54 o                         
   0  -9   2        660.14        712.29        32.91 o                         
   1  -9   2         93.58         91.09         5.49 o                         
   2  -9   2       1501.73       1545.24        42.41 o                         
   3  -9   2          7.02          7.59         2.65 o                         
   4  -9   2         38.61         46.14         3.84 o                         
   5  -9   2        241.57        256.18         7.90 o                         
   6  -9   2        982.66       1013.17        27.14 o                         
   7  -9   2        406.17        396.60        11.85 o                         
  -6  -8   2       1297.32       1142.89        31.26 o                         
  -5  -8   2          0.01         -1.01         1.74 o                         
  -4  -8   2          3.37          2.80         9.34 o                         
  -3  -8   2        286.99        286.63        12.53 o                         
  -2  -8   2       1964.08       2062.39        69.16 o                         
  -1  -8   2       1242.19       1285.09        44.07 o                         
   0  -8   2          5.82          9.56         2.43 o                         
   1  -8   2        636.98        653.84        15.33 o                         
   2  -8   2          7.42          6.89         1.89 o                         
   3  -8   2       4503.97       4365.25       100.95 o                         
   4  -8   2       1530.92       1524.03        32.68 o                         
   5  -8   2         23.61         32.23         5.67 o                         
   6  -8   2         43.08         57.87         5.83 o                         
   7  -8   2        840.63        818.74        21.20 o                         
   8  -8   2       1169.18       1072.81        29.56 o                         
  -7  -7   2        266.46        250.98        10.63 o                         
  -6  -7   2        144.57        134.08         6.95 o                         
  -5  -7   2       2480.45       2475.98       152.70 o                         
  -4  -7   2        448.31        459.92        13.12 o                         
  -3  -7   2        271.31        304.02        13.34 o                         
  -2  -7   2        894.23        901.34        32.18 o                         
  -1  -7   2        475.30        440.12        15.11 o                         
   0  -7   2       2845.74       2744.45        58.02 o                         
   1  -7   2        231.18        207.08         6.86 o                         
   2  -7   2         53.03         56.11         4.66 o                         
   3  -7   2        472.99        460.70        12.78 o                         
   4  -7   2       2221.49       2211.26        60.19 o                         
   5  -7   2       1607.90       1521.86        32.56 o                         
   6  -7   2        288.22        302.79         9.39 o                         
   7  -7   2         31.62         41.45         5.22 o                         
   8  -7   2         85.17         70.15         6.46 o                         
   9  -7   2       1909.44       1737.27        68.40 o                         
  -8  -6   2       1502.39       1389.64        67.46 o                         
  -7  -6   2         98.54         97.99         4.43 o                         
  -6  -6   2          2.94          7.00         5.72 o                         
  -5  -6   2        621.80        612.23        16.27 o                         
  -4  -6   2       2210.70       2365.38        56.07 o                         
  -3  -6   2       6411.89       6163.10       143.00 o                         
  -2  -6   2          0.93          4.49         2.99 o                         
  -1  -6   2        311.61        340.65        14.92 o                         
   0  -6   2         20.72         45.75         9.34 o                         
   1  -6   2       3531.40       3679.84       172.74 o                         
   2  -6   2       1664.37       1625.69        46.27 o                         
   3  -6   2        820.56        793.16        20.22 o                         
   4  -6   2        193.59        188.49         7.15 o                         
   5  -6   2        480.69        486.47        16.05 o                         
   6  -6   2       3283.37       2943.75       110.80 o                         
   7  -6   2        201.34        193.90         7.95 o                         
   8  -6   2        491.06        514.58        15.07 o                         
   9  -6   2        153.47        158.93         7.84 o                         
  -8  -5   2        255.03        231.07         7.89 o                         
  -6  -5   2       4315.52       4388.51       101.83 o                         
  -5  -5   2        176.21        178.62         7.34 o                         
  -4  -5   2         84.73         92.52         5.51 o                         
  -3  -5   2          4.46          4.07         3.39 o                         
  -2  -5   2       6813.59       7170.13       332.88 o                         
  -1  -5   2       2080.99       2357.97        83.61 o                         
   0  -5   2        814.58        866.80        34.66 o                         
   1  -5   2          0.73          1.35         2.46 o                         
   2  -5   2        391.51        407.24        19.15 o                         
   3  -5   2       7116.04       6830.72       317.94 o                         
   4  -5   2        173.04        174.76         9.57 o                         
   5  -5   2        208.04        205.99         8.82 o                         
   6  -5   2        594.93        561.37        17.13 o                         
   7  -5   2       1048.16       1041.74        23.24 o                         
   8  -5   2       1181.77       1242.19        29.94 o                         
   9  -5   2       1083.58       1006.84        62.33 o                         
  -9  -4   2        332.56        326.96        10.05 o                         
  -8  -4   2        710.99        705.80        17.80 o                         
  -7  -4   2          6.67         10.19         3.21 o                         
  -6  -4   2       1076.63       1077.51        23.75 o                         
  -5  -4   2       6022.36       5765.14       118.76 o                         
  -4  -4   2          8.31          7.12         7.29 o                         
  -3  -4   2        136.67        134.13         8.25 o                         
  -2  -4   2       1102.81       1317.82        45.38 o                         
  -1  -4   2       5626.12       5503.99       315.13 o                         
   0  -4   2       5774.04       5398.24       239.76 o                         
   1  -4   2        822.23        839.54        35.41 o                         
   2  -4   2        205.89        299.34        11.59 o                         
   3  -4   2         54.35         76.50         5.18 o                         
   4  -4   2       3774.61       3725.91       165.97 o                         
   5  -4   2        292.07        236.51        11.40 o                         
   6  -4   2        277.76        301.77        17.90 o                         
   7  -4   2         37.19         45.50         4.20 o                         
   8  -4   2        153.82        158.52        12.84 o                         
   9  -4   2       1974.27       1841.45        50.15 o                         
 -10  -3   2        166.25        155.39         6.10 o                         
  -9  -3   2        538.01        560.09        23.73 o                         
  -8  -3   2       3259.84       3414.41        91.73 o                         
  -7  -3   2         96.36        114.59         4.97 o                         
  -6  -3   2       1097.25       1086.80        23.96 o                         
  -5  -3   2         33.18         25.27         2.94 o                         
  -4  -3   2       6288.06       6285.59       169.44 o                         
  -3  -3   2       1554.47       1648.91        46.26 o                         
  -2  -3   2       3450.79       3463.39       107.75 o                         
  -1  -3   2        134.90        129.25         4.76 o                         
   0  -3   2          1.74         -0.81         0.81 o                         
   1  -3   2      10909.51      10794.88       329.24 o                         
   2  -3   2        270.83        328.39        10.51 o                         
   3  -3   2       4155.33       4108.96       110.82 o                         
   4  -3   2          2.01          3.62         5.60 o                         
   5  -3   2       1572.88       1509.80        36.63 o                         
   6  -3   2       4936.74       4645.20       124.34 o                         
   7  -3   2       1040.54       1036.71        23.07 o                         
   8  -3   2       1017.92       1010.56        42.39 o                         
   9  -3   2        133.98        134.29         6.53 o                         
 -10  -2   2        395.13        418.01        18.44 o                         
  -9  -2   2        143.57        159.63         5.66 o                         
  -8  -2   2         49.98         54.68         3.97 o                         
  -7  -2   2       4538.34       4410.53       118.15 o                         
  -6  -2   2         55.43         65.03         5.31 o                         
  -5  -2   2       2072.10       1957.34        57.23 o                         
  -4  -2   2        341.75        430.57        15.09 o                         
  -3  -2   2        642.57        628.87        29.11 o                         
  -2  -2   2       5515.27       5035.63       144.96 o                         
  -1  -2   2       1303.47       1215.63        25.76 o                         
   0  -2   2       8468.20       8368.04       477.60 o                         
   1  -2   2        616.80        683.57        19.31 o                         
   2  -2   2       7188.47       7043.29       333.17 o                         
   3  -2   2       1181.47       1133.06        36.32 o                         
   4  -2   2       5460.01       5370.41       179.43 o                         
   5  -2   2        692.78        656.93        17.65 o                         
   6  -2   2        584.16        546.28        13.43 o                         
   7  -2   2       1482.35       1474.51        31.89 o                         
   8  -2   2         15.43         19.35         7.24 o                         
   9  -2   2       2704.07       2716.71        88.97 o                         
 -10  -1   2       1340.12       1374.71        45.72 o                         
  -9  -1   2          0.16          5.64         3.45 o                         
  -8  -1   2       1045.06       1087.70        24.08 o                         
  -7  -1   2         71.24         49.83         8.41 o                         
  -6  -1   2       1414.00       1382.20        25.53 o                         
  -5  -1   2       1665.63       1602.58        47.49 o                         
  -4  -1   2       3057.22       3294.11        90.16 o                         
  -3  -1   2       5705.48       5394.47       152.12 o                         
  -2  -1   2          3.18         -1.07         1.07 o                         
  -1  -1   2       8407.35       7501.34       154.77 o                         
   0  -1   2        371.93        380.68        14.47 o                         
   1  -1   2       8500.36       8511.68       336.45 o                         
   2  -1   2        318.37        335.77        15.90 o                         
   3  -1   2        893.41        917.75        80.53 o                         
   4  -1   2       3292.90       3301.62       113.47 o                         
   5  -1   2        525.35        521.53        14.79 o                         
   6  -1   2       8623.19       7978.21       211.50 o                         
   7  -1   2          2.52          1.88         2.09 o                         
   8  -1   2         64.08         70.12         5.47 o                         
   9  -1   2        522.10        516.42        18.15 o                         
 -10   0   2         61.56         64.82         3.59 o                         
  -9   0   2        964.91       1072.33        30.09 o                         
  -8   0   2        734.66        749.97        17.41 o                         
  -7   0   2       2651.61       2545.96        49.14 o                         
  -6   0   2        308.16        278.31         8.71 o                         
  -5   0   2       1444.03       1615.09        59.67 o                         
  -4   0   2       4154.10       4124.60       138.26 o                         
  -3   0   2        257.94        273.15         8.91 o                         
  -2   0   2       7264.52       6536.25       138.06 o                         
  -1   0   2         19.57         20.64         1.54 o                         
   0   0   2        395.19        406.10        13.86 o                         
   1   0   2       2576.04       2412.11        88.21 o                         
   2   0   2       4107.77       3916.24        91.17 o                         
   3   0   2       5256.27       5499.48       182.94 o                         
   4   0   2        104.38        114.38        22.41 o                         
   5   0   2        543.21        509.73        11.78 o                         
   6   0   2        969.22        969.74        21.89 o                         
   7   0   2       2560.04       2679.85        56.36 o                         
   8   0   2        507.36        555.07        14.49 o                         
   9   0   2        132.13        137.33         5.91 o                         
 -11   1   2          0.33          0.93         1.87 o                         
 -10   1   2       2279.90       2397.65        64.15 o                         
  -9   1   2         74.79         66.91         4.49 o                         
  -8   1   2         11.78         12.11         2.51 o                         
  -7   1   2       2453.45       2382.67        50.69 o                         
  -6   1   2       1518.87       1455.75        31.50 o                         
  -5   1   2       5886.48       5935.06       161.20 o                         
  -4   1   2         71.38         83.77         6.96 o                         
  -3   1   2       2173.12       2339.30        71.63 o                         
  -2   1   2        618.20        590.15        15.71 o                         
  -1   1   2      63241.55      46467.49      1503.72 o                         
   0   1   2       7552.75       7337.84       311.00 o                         
   1   1   2        473.18        484.95        19.01 o                         
   2   1   2       2028.49       1935.61        78.91 o                         
   3   1   2        217.99        243.71        13.43 o                         
   4   1   2       7891.25       7423.26       197.57 o                         
   5   1   2        239.63        222.10         6.88 o                         
   6   1   2          0.68          0.68         2.08 o                         
   7   1   2       1955.70       2036.10        48.36 o                         
   8   1   2        641.30        663.22        16.55 o                         
   9   1   2       1989.31       1913.64        62.39 o                         
 -11   2   2        146.21        159.67         8.87 o                         
 -10   2   2        985.85       1029.32        28.30 o                         
  -9   2   2        845.15        951.29        26.86 o                         
  -8   2   2        586.19        580.42        17.42 o                         
  -7   2   2        102.54        113.11         8.51 o                         
  -6   2   2       1146.97       1117.15        24.73 o                         
  -5   2   2          4.01          2.88         4.24 o                         
  -4   2   2       8599.96       8259.95       220.99 o                         
  -3   2   2        958.27       1031.95        36.14 o                         
  -2   2   2         10.83         11.06         2.52 o                         
  -1   2   2       2349.81       2472.20       145.88 o                         
   0   2   2       1576.21       1784.20        60.08 o                         
   1   2   2       8635.81       8499.47       276.48 o                         
   2   2   2         17.17         28.61         5.30 o                         
   3   2   2       1510.50       1581.08       132.36 o                         
   4   2   2        675.51        649.11        14.36 o                         
   5   2   2       1699.16       1706.56        36.73 o                         
   6   2   2       1497.97       1555.62        37.96 o                         
   7   2   2        346.51        368.84        10.64 o                         
   8   2   2          1.14          2.77         1.42 o                         
 -10   3   2         51.31         52.76         3.96 o                         
  -9   3   2        577.48        577.78        18.64 o                         
  -8   3   2        794.14        840.26        24.17 o                         
  -7   3   2       4601.81       4551.87       105.95 o                         
  -6   3   2        244.62        228.88         6.92 o                         
  -5   3   2        330.83        342.84        11.50 o                         
  -4   3   2       1149.15       1153.16        41.58 o                         
  -3   3   2       2236.93       2450.66        82.53 o                         
  -2   3   2       7727.48       7847.36       255.52 o                         
  -1   3   2       1101.66       1532.99       200.29 o                         
   0   3   2          1.96         -2.33         2.92 o                         
   1   3   2         26.68         27.79         4.98 o                         
   2   3   2       5504.07       5627.56       189.83 o                         
   3   3   2       2062.02       2047.27        43.82 o                         
   4   3   2       1066.16       1060.48        26.71 o                         
   5   3   2         38.82         35.20         4.35 o                         
   6   3   2         58.79         53.94         4.43 o                         
   7   3   2       2028.57       2118.12        56.96 o                         
   8   3   2        101.03        102.71         6.54 o                         
 -10   4   2       1171.86       1164.05        31.53 o                         
  -9   4   2         38.23         45.77         4.45 o                         
  -8   4   2        919.12        949.22        23.45 o                         
  -7   4   2        497.49        518.05        13.97 o                         
  -6   4   2       3021.03       2859.40        67.77 o                         
  -5   4   2       2466.81       2331.21        45.08 o                         
  -4   4   2        855.03        839.61        21.11 o                         
  -3   4   2        436.97        434.23        21.24 o                         
  -2   4   2        212.03        224.24        12.53 o                         
  -1   4   2       3119.71       3037.29       102.34 o                         
   0   4   2        150.45        115.55        10.17 o                         
   1   4   2        402.39        360.16         9.47 o                         
   2   4   2        327.57        346.35         8.92 o                         
   3   4   2        166.68        159.64         6.25 o                         
   4   4   2       2928.04       3026.81        81.58 o                         
   5   4   2        135.02        130.50         5.55 o                         
   6   4   2        209.41        227.26         7.70 o                         
   7   4   2          2.61          0.41         3.73 o                         
 -10   5   2         36.06         28.13         2.85 o                         
  -9   5   2       1936.39       2056.60        55.26 o                         
  -8   5   2         67.04         67.08         4.34 o                         
  -7   5   2        411.34        415.45        11.64 o                         
  -6   5   2        177.83        170.10         6.50 o                         
  -5   5   2        622.51        575.06        20.67 o                         
  -4   5   2       5820.38       5512.06       114.28 o                         
  -3   5   2         33.33         37.32         3.98 o                         
  -2   5   2        395.01        369.88         8.34 o                         
  -1   5   2         23.21         22.84         3.17 o                         
   0   5   2       2187.83       2124.04        44.76 o                         
   1   5   2       2678.19       2641.26        55.37 o                         
   2   5   2        989.64       1035.48        22.88 o                         
   3   5   2        335.27        346.43         9.43 o                         
   4   5   2         53.10         50.46         3.92 o                         
   5   5   2        933.96        979.03        27.30 o                         
   6   5   2         23.63         29.47         3.45 o                         
  -9   6   2        103.21        102.51         3.66 o                         
  -8   6   2         37.93         30.11         3.96 o                         
  -7   6   2       1550.45       1719.02        40.79 o                         
  -6   6   2         38.45         39.70         3.90 o                         
  -5   6   2         45.71         48.10         4.09 o                         
  -4   6   2        398.66        410.68        10.53 o                         
  -3   6   2       2256.57       2268.56        61.99 o                         
  -2   6   2        971.73        958.00        24.53 o                         
  -1   6   2       1387.34       1373.35        43.45 o                         
   0   6   2        910.95        932.48        20.79 o                         
   1   6   2          0.38          1.76         2.21 o                         
   2   6   2       1594.53       1660.63        35.53 o                         
   3   6   2          3.25          2.42         2.44 o                         
   4   6   2       1737.78       1779.92        49.24 o                         
   5   6   2        153.18        144.97         6.60 o                         
  -9   7   2        120.73        124.48         6.07 o                         
  -8   7   2          9.51          7.57         1.33 o                         
  -7   7   2         20.75         24.84         2.66 o                         
  -6   7   2       1542.20       1680.52        69.50 o                         
  -5   7   2         14.26         16.87         2.71 o                         
  -4   7   2        553.07        578.55        22.69 o                         
  -3   7   2         33.69         40.73         4.51 o                         
  -2   7   2        218.23        214.73         7.66 o                         
  -1   7   2        828.44        850.92        21.41 o                         
   0   7   2        252.94        255.19         9.35 o                         
   1   7   2       1168.91       1257.00        30.52 o                         
   2   7   2         28.29         26.30         3.78 o                         
   3   7   2        364.84        363.22        11.40 o                         
   4   7   2          3.19          1.33         4.72 o                         
  -8   8   2         14.11          9.49         3.50 o                         
  -7   8   2        318.61        311.64         9.43 o                         
  -6   8   2          0.83          1.60         2.25 o                         
  -5   8   2        477.17        486.56        14.62 o                         
  -4   8   2        868.77        937.15        33.38 o                         
  -3   8   2        146.63        150.33        14.47 o                         
  -2   8   2       1047.25       1170.67        41.86 o                         
  -1   8   2        297.26        318.85        16.95 o                         
   0   8   2        330.91        351.78         9.74 o                         
   1   8   2          0.51          7.15         2.40 o                         
   2   8   2        848.93        794.98        27.23 o                         
   3   8   2        123.62        118.72         5.91 o                         
  -6   9   2        648.41        621.71        20.79 o                         
  -5   9   2        167.12        164.24        15.41 o                         
  -4   9   2        163.39        148.86         6.43 o                         
  -3   9   2        568.88        578.52        20.14 o                         
  -2   9   2         28.70         26.81         3.59 o                         
  -1   9   2        594.59        577.57        16.53 o                         
   0   9   2         10.15         17.74         6.54 o                         
  -2 -11   3         48.63         44.04         3.45 o                         
  -1 -11   3        598.10        445.39        24.28 o                         
   0 -11   3        306.15        302.68        12.02 o                         
   1 -11   3         81.73         74.08         6.54 o                         
   2 -11   3        104.82         94.31         8.87 o                         
   3 -11   3        598.60        553.66        19.31 o                         
   4 -11   3       1094.27       1025.71        48.09 o                         
  -4 -10   3       1600.80       1426.89        38.27 o                         
  -3 -10   3        100.81         95.22         4.30 o                         
  -2 -10   3         62.75         59.16         3.77 o                         
  -1 -10   3         45.28         37.68         3.88 o                         
   0 -10   3       1919.19       1965.96        53.27 o                         
   1 -10   3       1870.65       1895.33        44.52 o                         
   2 -10   3          8.75          9.47         8.51 o                         
   3 -10   3        906.12        907.41        61.63 o                         
   4 -10   3         50.99         52.89         4.69 o                         
   5 -10   3       2139.85       2090.62        56.33 o                         
   6 -10   3        108.49        122.79         5.94 o                         
  -5  -9   3        183.54        174.13        11.44 o                         
  -4  -9   3          0.27          0.15         1.69 o                         
  -3  -9   3       2090.48       2211.87        78.43 o                         
  -2  -9   3        692.21        752.79        26.73 o                         
  -1  -9   3         20.66         17.62         3.60 o                         
   0  -9   3         37.09         24.14         5.14 o                         
   1  -9   3       1301.20       1362.74        37.73 o                         
   2  -9   3       2020.45       2043.39        39.51 o                         
   3  -9   3        378.53        377.56        11.04 o                         
   4  -9   3        619.13        658.94        24.55 o                         
   5  -9   3          5.69          1.52         1.68 o                         
   6  -9   3        723.95        708.18        20.39 o                         
   7  -9   3       1524.72       1372.40        37.20 o                         
  -6  -8   3       1459.60       1425.92        48.33 o                         
  -5  -8   3        215.62        205.91         9.80 o                         
  -4  -8   3         20.75         26.23         7.70 o                         
  -3  -8   3         27.06         37.77         5.50 o                         
  -2  -8   3        699.14        723.91        26.07 o                         
  -1  -8   3       3296.58       3240.07        87.06 o                         
   0  -8   3        126.60        133.05         6.73 o                         
   1  -8   3        572.21        562.09        13.93 o                         
   2  -8   3         73.64         81.10         5.01 o                         
   3  -8   3       3761.99       3788.74       157.10 o                         
   4  -8   3        830.14        863.80        31.18 o                         
   5  -8   3        784.40        765.42        22.63 o                         
   6  -8   3        134.21        148.66         7.41 o                         
   7  -8   3          0.30          0.73         1.65 o                         
   8  -8   3       1672.79       1575.69        51.83 o                         
  -7  -7   3          7.62         15.77         4.59 o                         
  -6  -7   3         24.97         27.66         4.16 o                         
  -5  -7   3        940.83        985.51        34.66 o                         
  -4  -7   3        119.17        120.79        11.44 o                         
  -3  -7   3        720.45        728.06        26.40 o                         
  -2  -7   3         13.84         12.19         2.99 o                         
  -1  -7   3         61.27         61.75         5.45 o                         
   0  -7   3       4969.17       4694.09       108.77 o                         
   1  -7   3         18.37         10.36         3.31 o                         
   2  -7   3       1057.14       1048.71        23.74 o                         
   3  -7   3        294.12        258.29        12.86 o                         
   4  -7   3        936.95        929.20        33.17 o                         
   5  -7   3       1917.84       1940.43        65.52 o                         
   6  -7   3        362.96        358.80        12.36 o                         
   7  -7   3       1391.48       1347.22        37.29 o                         
   8  -7   3          2.52          0.56         1.94 o                         
  -8  -6   3       1765.26       1703.42        46.44 o                         
  -7  -6   3        324.84        349.73        11.49 o                         
  -6  -6   3        731.11        739.71        17.03 o                         
  -5  -6   3         29.02         17.73         5.17 o                         
  -3  -6   3       5009.72       4895.81       113.89 o                         
  -2  -6   3         27.01         35.21         4.55 o                         
  -1  -6   3       2085.73       2145.90        78.56 o                         
   0  -6   3        146.77        159.67        11.41 o                         
   1  -6   3       3266.31       3470.60       120.89 o                         
   2  -6   3       3683.05       3688.96       118.20 o                         
   3  -6   3        763.71        749.10        23.27 o                         
   4  -6   3        860.94        827.37        24.43 o                         
   5  -6   3         28.32         27.77         5.83 o                         
   6  -6   3       3310.74       3085.24       102.17 o                         
   7  -6   3        470.73        490.50        33.41 o                         
   8  -6   3       1367.64       1403.32        47.20 o                         
   9  -6   3        235.55        234.41         9.07 o                         
  -9  -5   3        373.88        375.89        13.70 o                         
  -8  -5   3         96.26         92.04         4.42 o                         
  -7  -5   3        410.51        417.15        11.73 o                         
  -6  -5   3       1400.05       1375.90        33.38 o                         
  -5  -5   3        137.38        129.87         8.88 o                         
  -4  -5   3       1657.43       1597.67        45.44 o                         
  -3  -5   3         68.83         85.74         7.04 o                         
  -2  -5   3       2351.89       2452.22        87.53 o                         
  -1  -5   3       1805.02       1805.62        65.47 o                         
   0  -5   3       6093.01       6088.94       203.30 o                         
   1  -5   3       1538.33       1673.75        48.52 o                         
   2  -5   3        430.86        504.74        18.28 o                         
   3  -5   3       3129.19       3318.59       193.28 o                         
   4  -5   3        320.67        305.38        10.87 o                         
   5  -5   3       6949.82       6606.46       217.01 o                         
   6  -5   3        324.14        301.99        11.81 o                         
   7  -5   3          4.29          6.72         2.62 o                         
   8  -5   3       1375.41       1420.70        47.86 o                         
   9  -5   3        135.91        127.96         6.27 o                         
  -9  -4   3        751.16        739.78        20.93 o                         
  -8  -4   3       1077.86       1083.46        80.30 o                         
  -7  -4   3         32.52         40.02         4.10 o                         
  -6  -4   3         94.81         93.94         6.27 o                         
  -5  -4   3       2898.16       2728.97        52.70 o                         
  -4  -4   3        903.08        915.99        49.95 o                         
  -3  -4   3       3336.54       3333.72       115.30 o                         
  -2  -4   3        185.07        160.86         9.95 o                         
  -1  -4   3       2585.47       2736.27       125.41 o                         
   0  -4   3       6399.91       6204.36       217.73 o                         
   1  -4   3       1183.08       1284.88        31.97 o                         
   2  -4   3       8118.22       8058.15       211.85 o                         
   3  -4   3         80.96         78.42         5.07 o                         
   4  -4   3        211.38        196.85         9.55 o                         
   5  -4   3        989.22        935.75        27.57 o                         
   6  -4   3       2584.45       2507.94        84.34 o                         
   7  -4   3       1134.78       1183.35        33.76 o                         
   8  -4   3          1.53          2.98         2.82 o                         
   9  -4   3          5.68         18.36         5.60 o                         
 -10  -3   3          9.20         12.85         2.92 o                         
  -9  -3   3         75.20         74.92         5.66 o                         
  -8  -3   3       1444.34       1559.16        37.35 o                         
  -7  -3   3         35.14         30.95         3.68 o                         
  -6  -3   3        775.68        761.31        15.99 o                         
  -5  -3   3        155.68        166.13         7.48 o                         
  -4  -3   3        799.22        801.92        31.75 o                         
  -3  -3   3       5274.59       5101.28       170.35 o                         
  -2  -3   3       1770.28       1644.24        55.64 o                         
  -1  -3   3       2428.46       2190.35        52.63 o                         
   0  -3   3         65.54         69.35         2.99 o                         
   1  -3   3        786.45        811.20        22.70 o                         
   2  -3   3        555.09        554.32        15.19 o                         
   3  -3   3       3332.89       3287.99        92.75 o                         
   4  -3   3       1998.05       1817.09        66.39 o                         
   5  -3   3        291.51        293.35        14.29 o                         
   6  -3   3         93.94         88.75         8.51 o                         
   7  -3   3        109.41        103.02         5.82 o                         
   8  -3   3       2025.35       2094.93        51.82 o                         
   9  -3   3         90.81         95.37         5.60 o                         
 -10  -2   3        299.88        266.92         8.62 o                         
  -9  -2   3       1625.19       1710.45        49.80 o                         
  -8  -2   3         12.87          6.99         3.64 o                         
  -7  -2   3       1540.57       1473.42        29.26 o                         
  -6  -2   3       2788.26       2607.73        50.37 o                         
  -5  -2   3       4084.09       3953.63       109.43 o                         
  -4  -2   3       1571.94       1576.64        56.49 o                         
  -3  -2   3        504.78        492.02        15.88 o                         
  -2  -2   3      10295.45       8898.34       434.19 o                         
  -1  -2   3         71.07         61.63         2.13 o                         
   0  -2   3      11741.51      12373.36       567.24 o                         
   1  -2   3       1124.29       1181.30        32.66 o                         
   2  -2   3       2358.87       2574.03        70.05 o                         
   3  -2   3        755.51        644.60        20.28 o                         
   4  -2   3       2225.96       2135.97        76.51 o                         
   5  -2   3       2764.16       2736.52        64.76 o                         
   6  -2   3        402.46        390.47        10.39 o                         
   7  -2   3          0.20         -1.53         2.15 o                         
   8  -2   3         85.28         84.39         4.55 o                         
   9  -2   3        860.43        769.97        26.84 o                         
 -10  -1   3       1013.31       1066.21        29.72 o                         
  -9  -1   3        134.19        145.41         5.63 o                         
  -8  -1   3       1960.21       2090.13        44.22 o                         
  -7  -1   3        484.64        458.88        14.27 o                         
  -6  -1   3         38.75         48.28         3.73 o                         
  -5  -1   3       3103.23       3053.22        85.50 o                         
  -4  -1   3        152.59        136.95         7.07 o                         
  -3  -1   3      12745.54      10896.65       223.93 o                         
  -2  -1   3        371.85        376.06        10.92 o                         
  -1  -1   3         97.49         92.86         3.68 o                         
   0  -1   3       1646.00       1689.36       101.08 o                         
   1  -1   3       3747.15       3579.19       150.05 o                         
   2  -1   3      11052.68      10446.49       407.51 o                         
   3  -1   3        180.98        175.08        10.35 o                         
   4  -1   3         21.56         25.25         4.99 o                         
   5  -1   3          7.14          5.72         2.77 o                         
   6  -1   3       2149.62       2092.78        44.54 o                         
   7  -1   3        663.71        669.01        23.95 o                         
   8  -1   3        635.79        648.63        16.48 o                         
   9  -1   3         79.12         63.13         4.67 o                         
 -11   0   3        934.67        837.83        27.73 o                         
 -10   0   3          0.40          2.57         1.98 o                         
  -9   0   3         28.64         25.34         4.13 o                         
  -8   0   3        650.90        647.41        14.98 o                         
  -7   0   3        923.01        947.77        21.12 o                         
  -6   0   3       4963.45       4707.20        77.41 o                         
  -5   0   3       1142.41       1252.80        38.31 o                         
  -4   0   3         85.87         99.30         6.05 o                         
  -3   0   3        104.91        105.66         5.73 o                         
  -2   0   3       2011.70       1895.66        52.75 o                         
  -1   0   3       2052.16       2079.20       129.56 o                         
   0   0   3        377.47        388.76        13.28 o                         
   1   0   3         90.34        103.32         4.64 o                         
   2   0   3          2.67          0.08         2.09 o                         
   3   0   3       6806.18       6662.90       222.65 o                         
   4   0   3        204.40        193.14         7.55 o                         
   5   0   3       1459.17       1359.40        47.23 o                         
   6   0   3        596.24        595.28        14.41 o                         
   7   0   3        959.13        984.69        33.33 o                         
   8   0   3       1292.51       1327.51        36.64 o                         
 -11   1   3        157.66        147.16         5.94 o                         
 -10   1   3       1739.20       1782.27        59.09 o                         
  -9   1   3       1334.55       1434.85        39.53 o                         
  -8   1   3        220.60        226.16         8.10 o                         
  -7   1   3        164.78        170.46         6.01 o                         
  -6   1   3         67.69         72.45         4.52 o                         
  -5   1   3       6925.23       6767.05       183.90 o                         
  -4   1   3       1491.83       1603.32        55.13 o                         
  -3   1   3        357.68        386.57        22.41 o                         
  -2   1   3         44.20         40.70         3.79 o                         
  -1   1   3         61.89         57.34         4.60 o                         
   0   1   3       9473.67       8977.21       424.25 o                         
   1   1   3        154.44        169.47        11.67 o                         
   2   1   3        270.31        268.34        14.28 o                         
   3   1   3        127.09        134.79         8.55 o                         
   4   1   3       2953.30       2868.33        55.23 o                         
   5   1   3       2415.69       2416.12        51.14 o                         
   6   1   3         38.46         44.50         3.85 o                         
   7   1   3        136.86        140.46         5.00 o                         
   8   1   3          6.05          4.71         1.79 o                         
 -11   2   3        321.28        331.09        11.55 o                         
 -10   2   3        206.13        211.35        11.19 o                         
  -9   2   3         31.68         39.61         5.37 o                         
  -8   2   3       3025.44       3044.73        63.51 o                         
  -7   2   3         29.42         28.13         4.29 o                         
  -6   2   3        276.18        247.20         6.51 o                         
  -5   2   3       1402.93       1520.92        37.72 o                         
  -4   2   3       3067.12       3177.44       106.46 o                         
  -3   2   3       3724.69       3840.57       126.93 o                         
  -2   2   3        259.07        273.44        12.38 o                         
  -1   2   3        394.14        420.83        17.17 o                         
   0   2   3         80.26         82.85         7.94 o                         
   1   2   3       4715.92       4692.47       218.49 o                         
   2   2   3        840.64        822.10        26.63 o                         
   3   2   3        640.45        596.75        13.48 o                         
   4   2   3         86.66         91.94         5.39 o                         
   5   2   3         99.81         96.62         4.83 o                         
   6   2   3        995.67        949.02        48.01 o                         
   7   2   3        185.08        173.83         5.69 o                         
 -10   3   3        126.60        132.17        16.57 o                         
  -9   3   3       1288.18       1352.98        64.43 o                         
  -8   3   3          5.64          6.50         2.21 o                         
  -7   3   3       2385.91       2353.78        49.52 o                         
  -6   3   3       1920.34       1903.15        34.52 o                         
  -5   3   3        529.93        472.58         9.47 o                         
  -4   3   3        287.36        271.88        11.73 o                         
  -3   3   3         35.08         35.60         7.24 o                         
  -2   3   3      10261.12      10345.55       337.22 o                         
  -1   3   3       7116.31       7655.21       354.35 o                         
   0   3   3       2256.17       2309.59       111.58 o                         
   1   3   3         74.15         80.77         4.80 o                         
   2   3   3       1521.75       1541.65        33.58 o                         
   3   3   3       2701.31       2741.02        74.12 o                         
   4   3   3        292.41        297.94         8.57 o                         
   5   3   3        982.22       1040.85        33.97 o                         
   6   3   3        135.21        129.91         6.29 o                         
   7   3   3        363.54        338.12         9.79 o                         
 -10   4   3       1127.40       1088.08        36.15 o                         
  -9   4   3        171.29        189.74         7.09 o                         
  -8   4   3       1361.69       1464.25        40.25 o                         
  -7   4   3          5.86          3.75         2.07 o                         
  -6   4   3        308.82        303.78         8.03 o                         
  -5   4   3       2466.02       2446.60        43.85 o                         
  -4   4   3         15.06         14.00         2.20 o                         
  -3   4   3       1390.37       1333.27        24.49 o                         
  -2   4   3          4.97          5.08         2.32 o                         
  -1   4   3       1162.37       1108.99        20.81 o                         
   0   4   3        957.72        942.14        18.07 o                         
   1   4   3        893.86        855.83        18.12 o                         
   2   4   3        827.38        894.17        22.91 o                         
   3   4   3        298.92        319.69        10.95 o                         
   4   4   3        903.04        943.21        23.34 o                         
   5   4   3         74.19         87.26         4.09 o                         
   6   4   3       1364.61       1340.85        65.92 o                         
 -10   5   3          2.30         -0.47         1.08 o                         
  -9   5   3        796.10        816.00        22.46 o                         
  -8   5   3       2479.44       2747.51       126.99 o                         
  -7   5   3        412.36        423.91        13.20 o                         
  -6   5   3        756.74        771.29        16.06 o                         
  -5   5   3        280.28        295.79         7.59 o                         
  -4   5   3        989.05        981.19        36.46 o                         
  -3   5   3        325.67        339.57         8.32 o                         
  -2   5   3       1627.12       1600.61        34.20 o                         
  -1   5   3        298.51        288.05        11.13 o                         
   0   5   3        216.97        213.48         6.81 o                         
   1   5   3       1831.83       1871.63        39.99 o                         
   2   5   3         38.13         29.29         4.27 o                         
   3   5   3       1025.04       1145.49        32.16 o                         
   4   5   3          0.09          0.39         1.75 o                         
   5   5   3         27.97         25.35         3.30 o                         
  -9   6   3         29.83         24.68         2.58 o                         
  -8   6   3         15.50         19.68         3.12 o                         
  -7   6   3        876.17        974.35        46.69 o                         
  -6   6   3         58.51         64.75         4.51 o                         
  -5   6   3       1282.74       1315.09        34.23 o                         
  -4   6   3        221.86        222.22         8.86 o                         
  -3   6   3        122.60        128.49         5.52 o                         
  -2   6   3       1325.43       1357.70        32.80 o                         
  -1   6   3        704.03        715.50        16.41 o                         
   0   6   3        640.34        692.01        15.86 o                         
   1   6   3         24.73         28.89         3.47 o                         
   2   6   3         52.69         47.91         9.80 o                         
   3   6   3        211.31        213.83         7.01 o                         
   4   6   3        841.09        774.30        26.41 o                         
  -8   7   3       1532.69       1597.87        98.28 o                         
  -7   7   3         35.45         36.07         5.37 o                         
  -6   7   3        173.04        193.05        14.94 o                         
  -5   7   3        440.55        425.78        24.74 o                         
  -4   7   3        981.59        925.42        51.74 o                         
  -3   7   3        645.80        653.60        34.78 o                         
  -2   7   3        109.91        113.89         5.61 o                         
   0   7   3         24.38         23.79         3.31 o                         
   1   7   3       1452.91       1499.41        35.48 o                         
   2   7   3        250.22        244.83         8.17 o                         
   3   7   3          8.33          5.64         2.13 o                         
  -7   8   3        510.61        477.85        16.34 o                         
  -6   8   3        135.36        133.89         5.77 o                         
  -5   8   3         93.44         84.87         4.78 o                         
  -4   8   3         25.04         28.66         3.79 o                         
  -3   8   3        197.68        206.30         7.42 o                         
  -2   8   3       1394.91       1413.51        47.47 o                         
  -1   8   3        197.73        198.97         7.09 o                         
   0   8   3         81.15         72.05         4.78 o                         
   1   8   3         25.11         25.99         3.01 o                         
  -4   9   3         60.82         47.73         7.70 o                         
  -3   9   3         24.02         24.66         2.82 o                         
  -2   9   3          0.13          4.20         1.87 o                         
  -2 -11   4         18.72         27.55         5.14 o                         
  -1 -11   4       1651.59       1585.55        53.14 o                         
   0 -11   4        662.80        653.09        40.38 o                         
   1 -11   4        113.88         93.15         7.42 o                         
   2 -11   4        126.39        119.98         8.87 o                         
   3 -11   4        117.50        103.64         7.47 o                         
   4 -11   4       1253.03       1454.76        68.63 o                         
  -4 -10   4       1055.27       1036.32        34.99 o                         
  -3 -10   4        179.94        189.82         6.70 o                         
  -2 -10   4        469.09        481.36        14.44 o                         
  -1 -10   4        137.73        115.64         4.78 o                         
   0 -10   4          6.87          8.81         3.73 o                         
   1 -10   4       1753.81       1885.30        51.48 o                         
   2 -10   4        101.48        124.65         9.80 o                         
   3 -10   4        484.43        530.53        19.80 o                         
   4 -10   4         14.41          9.22         3.00 o                         
   5 -10   4        834.84        826.36        45.52 o                         
   6 -10   4        763.02        699.35        31.03 o                         
  -6  -9   4          0.22          0.23         1.65 o                         
  -5  -9   4        539.25        522.69        15.18 o                         
  -4  -9   4        145.41        133.16         5.69 o                         
  -3  -9   4        825.25        912.72        46.69 o                         
  -2  -9   4       2188.72       2294.05        64.86 o                         
  -1  -9   4        832.32        796.61        20.06 o                         
   0  -9   4        101.78        103.43         5.31 o                         
   1  -9   4          4.80          6.42         2.59 o                         
   2  -9   4       1525.50       1614.17        45.09 o                         
   3  -9   4        844.31        817.21        29.69 o                         
   4  -9   4       1056.05       1235.80        59.76 o                         
   5  -9   4        127.49        141.68         6.46 o                         
   6  -9   4        145.32        133.99         7.05 o                         
   7  -9   4        995.34        976.27        33.01 o                         
  -7  -8   4         11.39          7.47         3.50 o                         
  -6  -8   4        915.82        897.92        63.73 o                         
  -5  -8   4       2137.74       2261.35        61.46 o                         
  -4  -8   4        444.48        486.22        15.18 o                         
  -3  -8   4        157.18        160.13         7.48 o                         
  -2  -8   4         16.41         11.27         3.65 o                         
  -1  -8   4       2803.46       2750.34        74.21 o                         
   0  -8   4        872.90        901.35        31.34 o                         
   1  -8   4       2050.47       1989.17        65.40 o                         
   2  -8   4         50.98         53.73         8.57 o                         
   3  -8   4        101.90         99.30        13.77 o                         
   4  -8   4       2407.70       2359.84        78.90 o                         
   5  -8   4        207.76        242.69        11.17 o                         
   6  -8   4       1577.81       1626.07        54.80 o                         
   7  -8   4         16.98         24.77         4.82 o                         
  -8  -7   4          1.36          0.34         2.10 o                         
  -7  -7   4       1715.76       1765.36        67.23 o                         
  -6  -7   4         56.60         57.42         9.34 o                         
  -5  -7   4         26.21         29.04         7.47 o                         
  -4  -7   4       2598.35       2483.22        67.30 o                         
  -3  -7   4        217.12        237.78        11.30 o                         
  -2  -7   4       2672.93       2609.24        64.84 o                         
  -1  -7   4         82.93         92.94         5.59 o                         
   0  -7   4       1352.34       1392.98        36.02 o                         
   1  -7   4       2191.10       2203.00        48.83 o                         
   2  -7   4       3579.91       3623.74        87.74 o                         
   3  -7   4       5219.93       5153.66       169.02 o                         
   4  -7   4        184.23        167.94         9.30 o                         
   5  -7   4        567.06        571.52        21.61 o                         
   6  -7   4          1.72          2.80         3.73 o                         
   7  -7   4       1593.20       1595.78        43.66 o                         
   8  -7   4        396.32        318.96        36.18 o                         
  -8  -6   4        196.59        208.21         7.48 o                         
  -7  -6   4       1413.82       1492.40        51.33 o                         
  -6  -6   4        952.34       1002.39        33.12 o                         
  -5  -6   4       1443.45       1423.51        40.89 o                         
  -4  -6   4        288.25        315.22        14.36 o                         
  -3  -6   4       1802.86       1786.69        40.05 o                         
  -2  -6   4        471.39        494.91        15.06 o                         
  -1  -6   4       2614.52       2563.99        73.07 o                         
   0  -6   4       2566.07       2554.53        72.57 o                         
   1  -6   4          1.65          7.83         2.59 o                         
   2  -6   4       2500.49       2543.37        70.28 o                         
   3  -6   4         73.47         69.55         5.54 o                         
   4  -6   4       3842.69       3727.93       174.61 o                         
   5  -6   4        136.54        123.60         8.23 o                         
   6  -6   4         49.61         64.90         7.05 o                         
   7  -6   4        102.56        121.39        10.27 o                         
   8  -6   4        987.60        925.35        78.43 o                         
  -9  -5   4       1120.55       1135.46        31.08 o                         
  -8  -5   4        542.09        539.00        14.18 o                         
  -7  -5   4         11.55         11.73         3.22 o                         
  -6  -5   4       1838.52       1811.93        49.53 o                         
  -5  -5   4        144.75        141.94        10.69 o                         
  -4  -5   4       9290.44       8278.49       219.14 o                         
  -3  -5   4        753.93        804.30        26.04 o                         
  -2  -5   4        178.34        216.25        12.84 o                         
  -1  -5   4       1239.42       1179.28        45.20 o                         
   0  -5   4        888.20        905.50        38.79 o                         
   1  -5   4       6571.65       6373.48       172.35 o                         
   2  -5   4         22.19         15.17         3.47 o                         
   3  -5   4        591.43        576.66        17.86 o                         
   4  -5   4         67.45         70.12         6.40 o                         
   5  -5   4       3208.29       2956.49        80.32 o                         
   6  -5   4       2333.35       2201.65        74.61 o                         
   7  -5   4        109.16        120.45        14.01 o                         
   8  -5   4        221.03        213.78        10.97 o                         
 -10  -4   4          0.03          0.34         1.79 o                         
  -9  -4   4       1015.97        974.18        23.40 o                         
  -8  -4   4         17.35         15.56         5.14 o                         
  -7  -4   4       6309.75       6283.40       167.21 o                         
  -6  -4   4         33.27         34.64         6.13 o                         
  -5  -4   4        199.05        186.75         6.51 o                         
  -4  -4   4       2542.94       2668.13       130.72 o                         
  -3  -4   4       3634.24       3799.26       130.63 o                         
  -2  -4   4       8219.99       7806.77       258.99 o                         
  -1  -4   4        109.88         90.59         5.04 o                         
   0  -4   4         88.11         90.04         3.76 o                         
   1  -4   4        685.35        738.15        32.19 o                         
   2  -4   4       8094.06       7876.78       321.44 o                         
   3  -4   4       1012.84       1040.61        36.70 o                         
   4  -4   4        103.05         96.61         9.68 o                         
   5  -4   4       1298.28       1222.34        43.73 o                         
   6  -4   4         82.50        110.65         9.30 o                         
   7  -4   4       3313.55       3439.48       113.55 o                         
   8  -4   4         95.19         92.37         5.36 o                         
 -10  -3   4       1497.90       1512.33        66.50 o                         
  -9  -3   4        293.39        277.80         8.15 o                         
  -8  -3   4         34.69         40.31         4.25 o                         
  -7  -3   4         33.22         42.40         5.12 o                         
  -6  -3   4       5456.88       5217.50       108.50 o                         
  -5  -3   4       1381.58       1328.61        32.80 o                         
  -4  -3   4         20.86         21.06         7.63 o                         
  -3  -3   4        155.46        210.75        10.45 o                         
  -2  -3   4        684.50        738.21        22.14 o                         
  -1  -3   4      10825.57      10056.46       232.98 o                         
   0  -3   4        855.32        972.17        24.82 o                         
   1  -3   4        137.14        204.81        14.25 o                         
   2  -3   4        871.25        956.46        25.26 o                         
   3  -3   4       1852.18       1876.90        56.47 o                         
   4  -3   4       3173.32       2916.29        79.33 o                         
   5  -3   4        145.14        130.46        10.03 o                         
   6  -3   4         90.90         96.48         8.71 o                         
   7  -3   4          0.93         -1.33         3.16 o                         
   8  -3   4       1814.08       1816.78        49.49 o                         
 -10  -2   4          3.47         -0.99         2.41 o                         
  -9  -2   4       3600.84       3786.87        87.77 o                         
  -8  -2   4        407.85        394.08        11.37 o                         
  -7  -2   4        989.94       1003.78        24.80 o                         
  -6  -2   4        123.62        120.90         5.46 o                         
  -5  -2   4       1634.05       1644.30        82.64 o                         
  -4  -2   4       5413.79       5111.12       139.41 o                         
  -3  -2   4         61.44         68.71         5.40 o                         
  -2  -2   4        144.55        132.58         5.00 o                         
  -1  -2   4       1083.18       1174.72        34.15 o                         
   0  -2   4       6852.38       6793.39       333.76 o                         
   1  -2   4       2757.87       2821.34        67.91 o                         
   2  -2   4        776.82        777.55        21.31 o                         
   3  -2   4         22.78         40.75         5.77 o                         
   4  -2   4        269.89        270.54        12.05 o                         
   5  -2   4       6332.88       6294.92       206.66 o                         
   6  -2   4        130.04        144.08         7.85 o                         
   7  -2   4        917.25        938.59        46.06 o                         
   8  -2   4         66.44         60.07         4.39 o                         
 -10  -1   4        204.87        213.13         7.35 o                         
  -9  -1   4        617.96        668.21        24.09 o                         
  -8  -1   4       2399.73       2452.78        51.65 o                         
  -7  -1   4       1881.95       1728.16        74.60 o                         
  -6  -1   4        633.81        579.35        11.13 o                         
  -5  -1   4        167.58        186.87        15.06 o                         
  -4  -1   4         26.70         26.76         5.15 o                         
  -3  -1   4       4820.81       4605.11       108.54 o                         
  -2  -1   4        603.25        593.69        15.02 o                         
  -1  -1   4       3557.26       3603.59        85.00 o                         
   0  -1   4        315.07        350.07        11.91 o                         
   1  -1   4       2617.96       2761.92        67.44 o                         
   2  -1   4       4156.48       4108.83       115.39 o                         
   3  -1   4        463.83        482.69        22.66 o                         
   4  -1   4        856.84        830.20        21.91 o                         
   5  -1   4        187.27        177.78         7.77 o                         
   6  -1   4       1378.89       1417.23        30.88 o                         
   7  -1   4       1006.34       1053.97        25.95 o                         
   8  -1   4        990.37        896.24        33.22 o                         
 -11   0   4        933.95        883.82        29.21 o                         
 -10   0   4        918.84        903.11        25.25 o                         
  -9   0   4        375.06        410.14        13.26 o                         
  -8   0   4         90.13         81.34         4.34 o                         
  -7   0   4         35.14         46.42         5.36 o                         
  -6   0   4       3031.90       2800.93        53.33 o                         
  -5   0   4         32.01         26.60         6.35 o                         
  -4   0   4       3459.30       3555.89       123.46 o                         
  -3   0   4         49.71         55.70         5.61 o                         
  -2   0   4       1785.07       1759.95        68.52 o                         
  -1   0   4       4905.70       4676.56       122.17 o                         
   0   0   4        984.71       1042.65        46.52 o                         
   1   0   4        890.77        899.05        36.36 o                         
   2   0   4        412.82        460.56        21.56 o                         
   3   0   4       3332.25       3274.07        77.03 o                         
   4   0   4        748.01        707.75        17.03 o                         
   5   0   4       4790.87       4696.14        97.41 o                         
   6   0   4        288.99        315.61         9.73 o                         
   7   0   4          5.54          3.84         1.86 o                         
   8   0   4       1100.77        981.68        69.80 o                         
 -11   1   4         88.03         73.53         8.87 o                         
 -10   1   4        109.55        117.04         6.13 o                         
  -9   1   4       2014.69       2092.05        49.73 o                         
  -8   1   4        231.21        238.82         6.99 o                         
  -7   1   4        512.56        507.68        13.70 o                         
  -6   1   4        189.82        202.12         5.86 o                         
  -5   1   4       2059.03       1900.99        40.97 o                         
  -4   1   4       1715.49       1682.91        58.60 o                         
  -3   1   4       1331.19       1390.37        48.69 o                         
  -2   1   4        361.94        350.60        15.02 o                         
  -1   1   4        115.39        127.96        18.91 o                         
   0   1   4       3091.03       3057.04       143.79 o                         
   1   1   4         46.45         48.09        27.08 o                         
   2   1   4       2560.82       2498.54        59.17 o                         
   3   1   4         49.26         53.63         4.90 o                         
   4   1   4        226.36        223.44         7.58 o                         
   5   1   4       2264.04       2373.15        50.31 o                         
   6   1   4        403.44        431.05        10.57 o                         
   7   1   4       1017.16       1003.33        28.03 o                         
 -11   2   4        681.76        640.54        30.35 o                         
 -10   2   4         15.79         13.14         2.45 o                         
  -9   2   4         25.78         18.56         3.50 o                         
  -8   2   4       1980.23       2071.19        43.68 o                         
  -7   2   4        148.02        145.15         5.37 o                         
  -6   2   4       2301.75       2297.85        44.09 o                         
  -5   2   4        648.49        645.98        13.62 o                         
  -4   2   4        649.65        647.98        17.83 o                         
  -3   2   4       2546.56       2361.62        80.71 o                         
  -2   2   4       8190.17       8352.24       386.10 o                         
  -1   2   4       4613.46       4997.34       233.43 o                         
   0   2   4          1.41         -2.43         4.44 o                         
   1   2   4       1227.47       1164.94        25.78 o                         
   2   2   4        672.03        631.35        14.09 o                         
   3   2   4       2108.73       2171.90        51.46 o                         
   4   2   4       1127.29       1157.66        25.66 o                         
   5   2   4        108.12        127.84         5.57 o                         
   6   2   4       1964.22       1970.93        41.38 o                         
   7   2   4         18.57         12.44         5.14 o                         
 -10   3   4         17.23         14.13         2.57 o                         
  -9   3   4        460.43        470.97        12.18 o                         
  -8   3   4          0.69         -0.04         1.91 o                         
  -7   3   4        409.15        414.41        10.26 o                         
  -6   3   4       1013.85        975.06        21.86 o                         
  -5   3   4       1236.69       1186.08        23.44 o                         
  -4   3   4       1270.72       1209.90        22.41 o                         
  -3   3   4         18.35         14.30         2.85 o                         
  -2   3   4       1558.97       1514.90        32.95 o                         
  -1   3   4         65.07         63.29         4.41 o                         
   0   3   4       2789.00       2726.81        57.52 o                         
   1   3   4        814.09        833.82        20.66 o                         
   2   3   4        389.88        398.97        12.85 o                         
   3   3   4        913.37        972.50        27.85 o                         
   4   3   4         12.21          8.79         1.97 o                         
   5   3   4       1126.64       1228.44        29.41 o                         
   6   3   4          0.45          1.09         1.69 o                         
 -10   4   4        268.72        262.45         9.89 o                         
  -9   4   4         44.32         50.46         9.25 o                         
  -8   4   4       1406.18       1522.84        36.12 o                         
  -7   4   4        850.33        867.87        19.29 o                         
  -6   4   4         94.32         99.20         4.50 o                         
  -5   4   4        953.31        935.32        18.83 o                         
  -4   4   4          6.27          2.60         2.32 o                         
  -3   4   4       3749.71       3629.85        75.49 o                         
  -2   4   4         13.13         10.95         2.15 o                         
  -1   4   4          1.16          3.53         2.27 o                         
   0   4   4        789.44        817.67        20.81 o                         
   1   4   4        832.89        863.92        24.88 o                         
   2   4   4       2244.51       2376.71        64.60 o                         
   3   4   4         85.46        100.17         6.21 o                         
   4   4   4         36.05         36.09         3.44 o                         
   5   4   4         70.98         70.04         3.16 o                         
  -9   5   4        632.80        643.75        22.12 o                         
  -8   5   4        833.02        884.16        24.88 o                         
  -7   5   4        161.64        166.67         5.46 o                         
  -6   5   4       1781.10       1845.62        38.96 o                         
  -5   5   4          1.16         -0.74         2.17 o                         
  -4   5   4        224.99        234.73         8.89 o                         
  -3   5   4        241.81        246.87         7.04 o                         
  -2   5   4        232.44        210.72         6.41 o                         
  -1   5   4        481.20        462.68        11.31 o                         
   0   5   4          0.44         -1.18         2.20 o                         
   1   5   4        245.00        259.19         8.34 o                         
   2   5   4        146.15        166.93        10.56 o                         
   3   5   4       1386.22       1398.53        33.14 o                         
   4   5   4        193.95        200.02         6.80 o                         
  -9   6   4        374.52        352.16         9.97 o                         
  -8   6   4          2.38         18.21         4.67 o                         
  -7   6   4        131.14        138.20         4.95 o                         
  -6   6   4          8.23         40.15         8.87 o                         
  -5   6   4       1934.04       1989.53        66.19 o                         
  -4   6   4        400.35        427.75        11.67 o                         
  -3   6   4         31.79         32.28         3.88 o                         
  -2   6   4         58.14         63.85         4.35 o                         
  -1   6   4        190.48        183.06         6.84 o                         
   0   6   4       1923.25       1912.53        51.84 o                         
   1   6   4          0.74          2.09         2.11 o                         
   2   6   4         51.99         54.55         3.75 o                         
   3   6   4         16.89         14.35         3.25 o                         
  -8   7   4        603.41        567.71        27.08 o                         
  -7   7   4        183.98        175.81         6.93 o                         
  -6   7   4          2.75          1.82         1.69 o                         
  -5   7   4        409.75        391.82        12.03 o                         
  -4   7   4        401.56        411.72        10.85 o                         
  -3   7   4       1184.42       1241.32        29.53 o                         
  -2   7   4         26.77         27.64         3.43 o                         
  -1   7   4        240.48        231.18         7.48 o                         
   0   7   4         56.38         53.89         6.34 o                         
   1   7   4        460.84        402.57        26.77 o                         
  -5   8   4         13.35         12.31         2.68 o                         
  -4   8   4          1.99          2.67         1.57 o                         
  -3   8   4          0.32          2.46         1.71 o                         
  -2   8   4        440.96        429.90        28.95 o                         
  -1   8   4         62.04         65.74         3.96 o                         
  -3 -11   5        674.45        640.11        21.79 o                         
  -2 -11   5        207.10        179.24         7.75 o                         
  -1 -11   5        442.17        390.80        14.53 o                         
   0 -11   5       1358.54       1211.65        33.42 o                         
   1 -11   5        161.99        159.86         7.96 o                         
   2 -11   5        829.36        813.75        39.22 o                         
   3 -11   5         84.99         84.50         6.54 o                         
   4 -11   5        476.10        439.32        21.94 o                         
  -5 -10   5         86.09         77.74         4.29 o                         
  -4 -10   5       1033.29       1002.07        34.00 o                         
  -3 -10   5        460.02        485.67        17.99 o                         
  -2 -10   5        241.49        280.74         9.61 o                         
  -1 -10   5        914.01        970.51        27.58 o                         
   0 -10   5        114.47        122.56         8.53 o                         
   1 -10   5        640.69        687.37        25.08 o                         
   2 -10   5         16.20         12.61         3.27 o                         
   3 -10   5       1376.78       1369.95        46.38 o                         
   4 -10   5        580.85        568.64        25.21 o                         
   5 -10   5        118.64        109.25         7.47 o                         
  -6  -9   5        182.07        175.55        12.14 o                         
  -5  -9   5       1338.14       1303.06        43.91 o                         
  -4  -9   5        553.68        570.80        16.97 o                         
  -3  -9   5         99.84        107.02         7.42 o                         
  -2  -9   5        750.98        778.38        19.65 o                         
  -1  -9   5        186.71        177.43         7.98 o                         
   0  -9   5       3399.35       3591.10       118.68 o                         
   1  -9   5        183.77        199.68        10.63 o                         
   2  -9   5       1354.41       1375.42        86.60 o                         
   3  -9   5        318.07        341.35        35.01 o                         
   4  -9   5       1243.45       1263.60        52.06 o                         
   5  -9   5        988.33       1052.80        36.14 o                         
   6  -9   5         24.02         29.96         4.25 o                         
  -7  -8   5          1.35          0.47         2.33 o                         
  -6  -8   5        150.85        155.99         7.92 o                         
  -5  -8   5        547.91        610.66        32.21 o                         
  -4  -8   5        864.35        852.18        22.14 o                         
  -3  -8   5       2385.17       2443.47        57.54 o                         
  -2  -8   5         83.94         90.50         5.06 o                         
  -1  -8   5          3.10          6.41         2.40 o                         
   0  -8   5         84.06         84.67         6.97 o                         
   1  -8   5       1999.75       2064.18        61.55 o                         
   2  -8   5         94.64        100.76         8.59 o                         
   3  -8   5        136.19        133.39         8.75 o                         
   4  -8   5         78.03         88.78         7.06 o                         
   5  -8   5         57.99         59.29         7.47 o                         
   6  -8   5       2861.11       2801.19       138.43 o                         
   7  -8   5        114.26        130.72         9.80 o                         
  -8  -7   5        791.06        739.52        35.48 o                         
  -7  -7   5        842.20        858.55        29.54 o                         
  -6  -7   5       1473.69       1489.30        71.43 o                         
  -5  -7   5        113.21        124.52         5.55 o                         
  -4  -7   5        185.51        209.68         7.33 o                         
  -3  -7   5         67.43         70.58         5.02 o                         
  -2  -7   5       4271.36       4081.15        93.21 o                         
  -1  -7   5        677.23        640.14        19.14 o                         
   0  -7   5        417.92        400.06        13.27 o                         
   1  -7   5        125.61        124.62         6.93 o                         
   2  -7   5       1634.15       1549.31        76.98 o                         
   3  -7   5       3170.27       3307.38        94.26 o                         
   4  -7   5         15.36         24.74         7.47 o                         
   5  -7   5        101.82        108.93         8.08 o                         
   6  -7   5        285.49        298.38        26.38 o                         
   7  -7   5       1664.03       1713.87        81.23 o                         
  -9  -6   5        399.05        326.81        15.17 o                         
  -8  -6   5          0.65         -0.23         1.90 o                         
  -6  -6   5         19.36         16.26         3.50 o                         
  -5  -6   5        768.65        768.29        19.66 o                         
  -4  -6   5         21.81         32.76         5.93 o                         
  -3  -6   5         15.90         13.04         3.13 o                         
  -2  -6   5        227.62        237.77         7.90 o                         
  -1  -6   5       2820.28       2867.71        69.74 o                         
   0  -6   5       1518.01       1513.36        38.40 o                         
   1  -6   5         44.89         45.61         4.15 o                         
   2  -6   5        293.07        311.51        13.29 o                         
   3  -6   5        173.94        168.33        10.15 o                         
   4  -6   5       2345.25       2354.66        78.73 o                         
   5  -6   5        425.66        470.57        18.98 o                         
   6  -6   5        781.77        802.54        42.95 o                         
   7  -6   5          4.76          7.00         3.27 o                         
   8  -6   5        314.53        306.26        16.34 o                         
  -9  -5   5        510.47        510.26        14.91 o                         
  -8  -5   5       1975.31       2134.81        51.95 o                         
  -7  -5   5          5.77          6.08         2.18 o                         
  -6  -5   5         31.56         32.63         5.47 o                         
  -5  -5   5        242.38        220.68        16.10 o                         
  -4  -5   5       4069.92       4031.19        78.10 o                         
  -3  -5   5       1860.55       1835.78        40.67 o                         
  -2  -5   5        535.77        495.00        23.39 o                         
  -1  -5   5        239.98        273.95        14.39 o                         
   0  -5   5        677.80        725.29        22.61 o                         
   1  -5   5       6344.76       6098.21       302.53 o                         
   2  -5   5        734.42        710.93        23.96 o                         
   3  -5   5        330.66        337.50        12.28 o                         
   4  -5   5         19.30          9.22         4.80 o                         
   5  -5   5       2076.45       1948.44       109.71 o                         
   6  -5   5       2567.76       2639.10        90.39 o                         
   7  -5   5        176.96        186.09        27.78 o                         
   8  -5   5        408.79        260.04        15.41 o                         
 -10  -4   5        160.31        143.40         8.87 o                         
  -9  -4   5         92.37         91.34         7.96 o                         
  -8  -4   5          0.06          0.71         3.03 o                         
  -7  -4   5       1904.46       1874.52        40.36 o                         
  -6  -4   5        765.64        791.11        23.27 o                         
  -5  -4   5        921.27        883.18        23.17 o                         
  -4  -4   5         98.15        106.54         8.78 o                         
  -3  -4   5        704.47        633.86        51.12 o                         
  -2  -4   5       5871.16       5466.70       184.55 o                         
  -1  -4   5        744.13        790.57        21.47 o                         
   0  -4   5        952.67       1001.10        29.45 o                         
   1  -4   5         40.90         48.58        12.38 o                         
   2  -4   5       2278.17       2339.91        82.87 o                         
   3  -4   5       3536.79       3406.69       121.15 o                         
   4  -4   5       2690.34       2746.11       130.72 o                         
   5  -4   5        615.04        637.05        25.08 o                         
   6  -4   5         12.50         28.97         8.64 o                         
   7  -4   5       2244.70       2232.54        60.82 o                         
   8  -4   5        346.14        371.33        14.33 o                         
 -10  -3   5       1495.83       1317.81        86.20 o                         
  -9  -3   5          0.17         -0.19         1.85 o                         
  -8  -3   5        103.44        121.60         5.12 o                         
  -7  -3   5        325.05        334.46         9.05 o                         
  -6  -3   5       1310.05       1259.66        28.21 o                         
  -5  -3   5       5567.73       5272.90       122.82 o                         
  -4  -3   5        251.16        232.21        14.70 o                         
  -3  -3   5        400.10        405.22        19.50 o                         
  -2  -3   5        772.09        868.17        46.48 o                         
  -1  -3   5       6376.16       6437.02       173.98 o                         
   0  -3   5        913.45        933.40        24.79 o                         
   1  -3   5       4414.55       4476.79       106.41 o                         
   2  -3   5        359.33        369.34        11.61 o                         
   3  -3   5         15.89         16.86         3.75 o                         
   4  -3   5       3600.67       3623.23       123.09 o                         
   5  -3   5         66.81         77.94         8.56 o                         
   6  -3   5       1296.44       1474.73        51.66 o                         
   7  -3   5         47.20         39.95         6.10 o                         
   8  -3   5          8.54         18.19         4.29 o                         
 -10  -2   5         16.34         13.84         2.74 o                         
  -9  -2   5        910.65       1023.52        24.92 o                         
  -8  -2   5        944.96        980.84        21.67 o                         
  -7  -2   5         29.70         28.81         4.37 o                         
  -6  -2   5        262.64        254.86         7.97 o                         
  -5  -2   5         37.27         39.24         4.57 o                         
  -4  -2   5       5460.22       5359.98       182.60 o                         
  -3  -2   5        472.02        541.04        24.70 o                         
  -2  -2   5       1539.51       1474.81        55.18 o                         
  -1  -2   5        289.89        319.33        11.80 o                         
   0  -2   5        390.74        397.97        16.33 o                         
   1  -2   5       3328.66       3285.88        98.79 o                         
   2  -2   5        153.67        158.90         7.43 o                         
   3  -2   5       2916.51       2767.42        75.65 o                         
   4  -2   5        118.88        101.70         9.90 o                         
   5  -2   5         31.36         42.70         8.08 o                         
   6  -2   5        518.52        596.76        26.99 o                         
   7  -2   5        920.97        976.96        27.74 o                         
   8  -2   5        753.98        719.50        33.15 o                         
 -10  -1   5        894.57        851.22        20.71 o                         
  -9  -1   5        112.19        100.84         9.34 o                         
  -8  -1   5        482.01        477.76        11.69 o                         
  -7  -1   5       4798.34       4753.61        98.30 o                         
  -6  -1   5        106.91         95.88         4.48 o                         
  -5  -1   5       1884.79       1765.72        35.74 o                         
  -4  -1   5         64.44         65.61        10.50 o                         
  -3  -1   5       5800.16       5857.76       197.96 o                         
  -2  -1   5       3114.49       3231.39       112.28 o                         
  -1  -1   5       2509.47       2567.10        91.40 o                         
   0  -1   5       2168.64       2222.63        80.70 o                         
   1  -1   5       1069.39       1218.45        55.79 o                         
   2  -1   5       1197.17       1103.98        30.95 o                         
   3  -1   5         11.17         11.47         6.89 o                         
   4  -1   5       2087.72       2113.80        72.63 o                         
   5  -1   5          7.26         15.67         4.46 o                         
   6  -1   5          0.82          5.54         4.61 o                         
   7  -1   5        505.67        490.78        14.70 o                         
 -11   0   5        337.41        303.46        14.94 o                         
 -10   0   5       1156.96       1136.97        31.26 o                         
  -8   0   5        875.49        907.12        20.17 o                         
  -7   0   5          2.07          1.70         2.11 o                         
  -6   0   5       2624.26       2516.51        46.11 o                         
  -5   0   5       1107.56       1098.32        21.44 o                         
  -4   0   5       4631.89       5022.38       173.40 o                         
  -3   0   5       1242.61       1324.37        53.34 o                         
  -2   0   5         26.94         30.99         6.64 o                         
  -1   0   5       2504.26       2492.11        89.40 o                         
   0   0   5         10.22         33.15         8.40 o                         
   1   0   5       7512.98       7052.47       215.50 o                         
   2   0   5        161.20        170.08         7.68 o                         
   3   0   5         37.90         33.93         9.65 o                         
   4   0   5        856.59        852.47        25.87 o                         
   5   0   5        253.99        249.77         8.67 o                         
   6   0   5       1645.28       1712.89        40.84 o                         
   7   0   5        107.51         94.11         4.13 o                         
 -10   1   5          0.05          0.10         1.78 o                         
  -9   1   5        841.59        893.17        22.00 o                         
  -8   1   5        130.28        130.97         5.60 o                         
  -7   1   5       3375.69       3314.08        68.90 o                         
  -6   1   5          9.89         10.90         2.97 o                         
  -5   1   5         61.71         65.39         4.31 o                         
  -4   1   5       1478.19       1375.57        33.61 o                         
  -3   1   5        278.18        247.71        12.00 o                         
  -2   1   5       4187.01       4134.10       194.68 o                         
  -1   1   5         14.08         19.40         5.25 o                         
   0   1   5          3.90          6.60         2.74 o                         
   1   1   5       1046.79       1015.03        20.25 o                         
   2   1   5       3055.29       2974.52        62.34 o                         
   3   1   5       1760.57       1733.74        34.20 o                         
   4   1   5        493.48        500.39        12.56 o                         
   5   1   5        125.41        137.11         5.18 o                         
   6   1   5         17.26         16.54         2.60 o                         
 -10   2   5       1174.80       1101.81        39.18 o                         
  -9   2   5          0.94          3.03         1.78 o                         
  -8   2   5         63.55         61.15         4.24 o                         
  -7   2   5        924.41        951.72        20.18 o                         
  -6   2   5       1834.43       1847.95        37.26 o                         
  -5   2   5       2843.61       2822.91        54.31 o                         
  -4   2   5          4.03          6.24         2.22 o                         
  -3   2   5        150.52        144.65         5.56 o                         
  -2   2   5        577.82        573.45        14.05 o                         
  -1   2   5       4352.04       4187.42        87.17 o                         
   0   2   5        700.59        692.51        14.76 o                         
   1   2   5         86.58         76.19         6.94 o                         
   2   2   5        491.93        483.91        12.19 o                         
   3   2   5        286.95        290.32         8.50 o                         
   4   2   5       3150.19       3285.10        88.85 o                         
   5   2   5        416.32        426.47        11.23 o                         
   6   2   5        111.41        101.38         4.37 o                         
 -10   3   5        207.66        176.50         7.93 o                         
  -9   3   5       1266.14       1328.92        36.30 o                         
  -8   3   5        377.26        381.09        17.51 o                         
  -7   3   5         41.88         44.16         4.04 o                         
  -6   3   5       1277.86       1300.36        28.02 o                         
  -5   3   5         94.07        111.08         4.79 o                         
  -4   3   5       3069.54       3030.91        94.01 o                         
  -3   3   5        185.03        189.91         5.79 o                         
  -2   3   5         97.79        102.58         4.96 o                         
  -1   3   5        118.41        160.14        20.54 o                         
   0   3   5       1196.47       1217.60        28.16 o                         
   1   3   5       2121.47       2176.41        51.58 o                         
   2   3   5          0.29          1.40         2.43 o                         
   3   3   5         65.28         70.72         4.49 o                         
   4   3   5         40.35         41.57         4.18 o                         
   5   3   5        463.96        456.90        13.20 o                         
 -10   4   5        590.25        544.37        26.14 o                         
  -9   4   5        153.05        152.09         5.89 o                         
  -8   4   5        305.43        311.42         8.63 o                         
  -7   4   5       2242.88       2395.12        62.44 o                         
  -6   4   5         24.53         34.53         4.40 o                         
  -5   4   5         22.87         19.67         2.37 o                         
  -4   4   5        164.97        165.14         6.23 o                         
  -3   4   5       3888.81       3832.42        72.65 o                         
  -2   4   5       7525.24       7239.67       135.89 o                         
  -1   4   5        182.40        180.70         6.55 o                         
   0   4   5         18.77         22.88         4.18 o                         
   1   4   5         96.81        106.22         5.46 o                         
   3   4   5        206.15        224.05         6.69 o                         
   4   4   5        349.09        335.29        16.93 o                         
  -9   5   5        304.21        333.35        37.12 o                         
  -8   5   5          2.51         -0.65         2.80 o                         
  -7   5   5         10.47          4.65         2.01 o                         
  -6   5   5       1553.92       1559.91        43.46 o                         
  -5   5   5        579.99        607.38        15.58 o                         
  -4   5   5        348.46        359.31        10.21 o                         
  -3   5   5         47.34         47.89         3.78 o                         
  -2   5   5        139.90        149.42         5.41 o                         
  -1   5   5       1641.37       1756.58        70.35 o                         
   0   5   5          9.67         14.61         6.77 o                         
   1   5   5        458.78        484.70        14.27 o                         
   2   5   5        131.87        126.88         4.44 o                         
   3   5   5        313.01        320.58        19.88 o                         
  -8   6   5         77.21         67.47         3.59 o                         
  -7   6   5        262.60        240.30         7.86 o                         
  -6   6   5         43.89         36.99         3.74 o                         
  -5   6   5        190.09        205.71         6.14 o                         
  -4   6   5       1059.93       1134.12        27.13 o                         
  -3   6   5         54.67         52.32         3.70 o                         
  -2   6   5        349.12        366.93        11.50 o                         
  -1   6   5         21.38         28.73         3.62 o                         
   0   6   5        868.49        887.27        30.21 o                         
   1   6   5        412.25        414.87        12.22 o                         
   2   6   5        249.02        220.71         6.73 o                         
  -6   7   5        156.12        140.48         5.91 o                         
  -5   7   5        161.87        149.62         6.84 o                         
  -4   7   5          5.68          3.73         2.72 o                         
  -3   7   5        813.06        805.99        25.02 o                         
  -2   7   5          0.24          1.23         2.24 o                         
  -1   7   5        234.36        222.07         8.18 o                         
  -3 -11   6       1124.10       1005.63        47.62 o                         
  -2 -11   6        863.10        828.98        45.05 o                         
  -1 -11   6         59.56         54.02         4.62 o                         
   0 -11   6        509.79        480.16        17.33 o                         
   1 -11   6        222.96        224.56        13.07 o                         
   2 -11   6       2413.42       2443.11       113.45 o                         
   3 -11   6        191.71        188.61        10.74 o                         
  -5 -10   6        534.59        523.76        26.61 o                         
  -4 -10   6          0.79          3.27         2.24 o                         
  -3 -10   6        467.20        465.05        14.01 o                         
  -2 -10   6        891.54        889.31        25.33 o                         
  -1 -10   6       2544.31       2645.74        87.65 o                         
   0 -10   6         74.11         83.91         6.27 o                         
   1 -10   6          1.83          5.02         2.40 o                         
   2 -10   6        127.91        152.20        10.74 o                         
   3 -10   6       1265.22       1351.58        64.43 o                         
   4 -10   6       1714.86       1640.74        54.63 o                         
   5 -10   6        339.00        325.92        29.18 o                         
  -6  -9   6        113.50        101.53         4.34 o                         
  -5  -9   6        680.52        708.34        20.11 o                         
  -4  -9   6       1451.00       1542.25        36.52 o                         
  -3  -9   6         28.01         19.67         3.47 o                         
  -2  -9   6        354.69        345.23        14.36 o                         
  -1  -9   6        261.56        235.80        11.06 o                         
   0  -9   6       2304.84       2453.33       121.39 o                         
   1  -9   6       1663.82       1777.75        60.41 o                         
   2  -9   6        281.48        291.32        17.74 o                         
   3  -9   6        102.68        118.12        12.61 o                         
   4  -9   6        311.86        329.46        13.19 o                         
   5  -9   6       2426.54       2331.54        76.92 o                         
   6  -9   6          6.66          6.07         3.27 o                         
  -7  -8   6        545.43        521.16        16.91 o                         
  -6  -8   6        148.40        146.84         5.89 o                         
  -5  -8   6        468.87        471.00        12.87 o                         
  -4  -8   6         55.33         54.74         6.13 o                         
  -3  -8   6       4140.01       4175.37        99.72 o                         
  -2  -8   6          2.47          8.57         2.79 o                         
  -1  -8   6         37.47         25.50         5.94 o                         
   0  -8   6        167.74        173.32         9.73 o                         
   1  -8   6       1154.47       1260.06        39.75 o                         
   2  -8   6       3859.02       3875.90       109.19 o                         
   3  -8   6         73.63         80.77         9.34 o                         
   5  -8   6         13.89         17.29         4.44 o                         
   6  -8   6       1493.08       1482.30        70.50 o                         
  -8  -7   6        141.70        131.61         5.91 o                         
  -7  -7   6        201.70        197.27         8.56 o                         
  -6  -7   6       4101.06       4107.26       134.36 o                         
  -5  -7   6          9.54         22.38         5.77 o                         
  -4  -7   6         91.40        109.48         8.36 o                         
  -3  -7   6        110.11        117.23         6.82 o                         
  -2  -7   6       2818.72       2845.58        81.60 o                         
  -1  -7   6       4980.30       5023.80       330.82 o                         
   0  -7   6        473.50        465.14        18.73 o                         
   1  -7   6         93.97         97.05         7.84 o                         
   2  -7   6        567.75        584.38        18.08 o                         
   3  -7   6       4236.48       4290.19       120.55 o                         
   4  -7   6        476.00        439.55        17.66 o                         
   5  -7   6       1443.96       1488.43       107.38 o                         
   6  -7   6         56.79         67.23         8.40 o                         
   7  -7   6          3.41          2.80         2.80 o                         
  -9  -6   6        507.84        415.46        14.36 o                         
  -8  -6   6        747.41        767.30        31.31 o                         
  -7  -6   6        140.27        136.32        10.74 o                         
  -6  -6   6        316.50        315.99         9.39 o                         
  -5  -6   6       3571.50       3489.76        81.29 o                         
  -4  -6   6        938.54        870.90        24.54 o                         
  -3  -6   6       1505.56       1515.17        45.84 o                         
  -2  -6   6        104.56         99.03         6.56 o                         
  -1  -6   6        744.93        724.74        20.56 o                         
   0  -6   6       6742.80       6683.42       182.83 o                         
   1  -6   6        344.66        350.44        14.39 o                         
   2  -6   6       6075.41       6017.50       302.76 o                         
   3  -6   6        279.98        259.82        17.99 o                         
   4  -6   6        691.65        692.52        22.04 o                         
   5  -6   6       1307.58       1360.79        47.70 o                         
   6  -6   6        368.13        409.70        17.27 o                         
   7  -6   6       1021.22        952.87        46.22 o                         
  -9  -5   6          0.91         -0.28         1.55 o                         
  -8  -5   6       1994.48       2112.32        57.05 o                         
  -7  -5   6         41.60         42.82         5.60 o                         
  -6  -5   6       1086.93       1111.26        27.37 o                         
  -5  -5   6        252.44        274.15         8.94 o                         
  -4  -5   6        926.59        886.82        19.49 o                         
  -3  -5   6       3294.46       3258.82        70.27 o                         
  -2  -5   6        150.33        137.14         6.99 o                         
  -1  -5   6       3652.93       3529.76        84.95 o                         
   0  -5   6         42.10         50.04        10.91 o                         
   1  -5   6       2968.70       2892.73        63.07 o                         
   2  -5   6       1817.06       1795.88        40.83 o                         
   3  -5   6       2127.48       2214.21        65.56 o                         
   4  -5   6       1182.25       1129.54        40.77 o                         
   5  -5   6         26.34         24.90         6.58 o                         
   6  -5   6        519.29        579.59        22.44 o                         
   7  -5   6          1.07          0.05         2.54 o                         
 -10  -4   6         89.07         90.09         5.01 o                         
  -9  -4   6        630.87        634.74        18.41 o                         
  -8  -4   6         70.79         71.50         6.38 o                         
  -7  -4   6       1342.47       1411.41        39.35 o                         
  -6  -4   6        648.53        628.02        18.86 o                         
  -5  -4   6       4529.77       4337.03        84.07 o                         
  -4  -4   6       1541.40       1466.43        30.34 o                         
  -3  -4   6         92.80         99.50         6.05 o                         
  -2  -4   6       2668.39       2587.81        63.30 o                         
  -1  -4   6        541.79        534.73        25.17 o                         
   0  -4   6       5532.75       5405.50       185.41 o                         
   1  -4   6        345.48        368.98        13.25 o                         
   2  -4   6        608.63        630.01        19.35 o                         
   3  -4   6       1257.89       1342.71        43.25 o                         
   4  -4   6        513.14        512.68        21.43 o                         
   5  -4   6       3466.31       3616.77       120.66 o                         
   6  -4   6         48.77         40.68         6.91 o                         
   7  -4   6        172.84        167.95         9.10 o                         
 -10  -3   6        895.55        847.51        23.27 o                         
  -9  -3   6        727.42        742.69        21.29 o                         
  -8  -3   6       3295.14       3457.57        92.63 o                         
  -7  -3   6        358.81        370.37        10.67 o                         
  -6  -3   6        116.25        121.13         6.46 o                         
  -5  -3   6       5143.11       4993.45        96.23 o                         
  -4  -3   6         28.66         36.02         4.25 o                         
  -3  -3   6       6989.30       6737.78       184.38 o                         
  -2  -3   6         80.72         82.35         8.05 o                         
  -1  -3   6        106.59        108.07         8.62 o                         
   0  -3   6       3519.05       3551.08        77.55 o                         
   1  -3   6       2031.19       1948.14        40.59 o                         
   2  -3   6       2658.04       2623.19        65.04 o                         
   3  -3   6          1.88          9.40         4.48 o                         
   4  -3   6       1289.96       1288.27        46.21 o                         
   5  -3   6        577.43        552.49        22.77 o                         
   6  -3   6       2348.35       2647.02        88.80 o                         
   7  -3   6        200.89        197.73        16.89 o                         
 -10  -2   6         22.64         18.63         4.61 o                         
  -9  -2   6          0.51         -0.27         2.04 o                         
  -8  -2   6       1044.26       1071.37        23.59 o                         
  -7  -2   6       1232.60       1269.96        36.18 o                         
  -6  -2   6       2369.46       2429.57       138.66 o                         
  -5  -2   6         27.02         24.96         3.10 o                         
  -4  -2   6          6.66          6.34         2.36 o                         
  -3  -2   6        660.55        622.31        28.58 o                         
  -2  -2   6       4761.16       4845.38       166.19 o                         
  -1  -2   6       3530.46       3626.21       127.29 o                         
   0  -2   6        121.09        145.98         7.34 o                         
   1  -2   6       1444.73       1460.90        33.61 o                         
   2  -2   6          2.21          4.89         3.19 o                         
   3  -2   6       3308.71       3241.13       108.94 o                         
   4  -2   6       1465.63       1494.63        58.83 o                         
   5  -2   6         26.14         43.81         8.08 o                         
   6  -2   6        175.44        171.20         7.51 o                         
   7  -2   6        367.15        371.62        22.78 o                         
 -10  -1   6       1228.82       1200.25        32.70 o                         
  -9  -1   6       1159.11       1223.85        29.35 o                         
  -8  -1   6        450.55        464.66        11.31 o                         
  -7  -1   6        209.06        204.66         6.69 o                         
  -6  -1   6         71.93         72.22         9.65 o                         
  -5  -1   6       3141.17       2963.88        58.37 o                         
  -4  -1   6        785.58        722.92        15.27 o                         
  -3  -1   6         32.11         31.78         5.20 o                         
  -2  -1   6       2147.27       2268.80        56.45 o                         
  -1  -1   6        642.39        621.47        18.62 o                         
   0  -1   6       4748.53       4734.94       113.41 o                         
   1  -1   6        168.96        169.50         7.60 o                         
   2  -1   6         19.04         32.68        10.74 o                         
   3  -1   6         95.03         99.22        10.95 o                         
   4  -1   6       2580.83       2493.06       118.85 o                         
   5  -1   6       1580.35       1646.81        65.33 o                         
   6  -1   6        169.53        174.06         6.93 o                         
 -10   0   6        794.20        759.47        26.08 o                         
  -9   0   6        184.09        192.50         6.24 o                         
  -8   0   6       1900.24       1970.57        41.55 o                         
  -7   0   6          2.13          2.06         2.12 o                         
  -6   0   6         68.53         81.12         6.81 o                         
  -5   0   6        689.97        674.82        17.46 o                         
  -4   0   6        879.10        819.14        18.37 o                         
  -3   0   6       2244.62       2096.97        38.80 o                         
  -2   0   6        288.28        301.76         9.12 o                         
  -1   0   6        150.51        148.48         6.65 o                         
   0   0   6         70.32         84.45         5.88 o                         
   1   0   6       2453.19       2308.95        57.51 o                         
   2   0   6        406.93        398.44        12.40 o                         
   3   0   6        164.66        164.73         6.14 o                         
   4   0   6         30.98         32.92         6.38 o                         
   5   0   6        405.39        413.61        11.63 o                         
   6   0   6       1282.96       1482.05        50.67 o                         
 -10   1   6          1.04         11.67         4.20 o                         
  -9   1   6         77.19         80.09         4.08 o                         
  -8   1   6        377.78        383.54        10.73 o                         
  -7   1   6        989.33        976.61        20.60 o                         
  -6   1   6       1273.10       1231.55        25.59 o                         
  -5   1   6        715.30        818.42        65.36 o                         
  -4   1   6        108.57        120.57         6.98 o                         
  -3   1   6          2.78         -0.62         2.13 o                         
  -2   1   6       3804.20       3714.86        66.92 o                         
  -1   1   6        258.21        253.33         7.48 o                         
   0   1   6        358.02        351.64        10.57 o                         
   1   1   6        108.97        109.10         5.82 o                         
   2   1   6       1015.61       1029.10        21.14 o                         
   3   1   6       2091.58       2204.04        46.76 o                         
   4   1   6        827.88        877.26        21.98 o                         
   5   1   6        353.18        366.88        11.54 o                         
 -10   2   6       1091.89       1149.82       125.12 o                         
  -9   2   6        127.44        122.30         4.43 o                         
  -8   2   6        167.54        186.65         8.74 o                         
  -7   2   6          4.51          7.50         1.87 o                         
  -6   2   6        154.77        155.05         5.48 o                         
  -5   2   6       2465.48       2390.77        44.05 o                         
  -4   2   6         28.00         29.09         4.33 o                         
  -3   2   6        195.37        201.89         7.82 o                         
  -2   2   6          3.64          4.51         2.51 o                         
  -1   2   6       1015.19       1014.11        23.87 o                         
   0   2   6       1538.41       1536.80        31.67 o                         
   1   2   6        183.87        190.38         6.55 o                         
   2   2   6         89.42         89.82         6.06 o                         
   3   2   6         11.32         25.05         3.63 o                         
   4   2   6       1468.80       1465.35        39.98 o                         
   5   2   6         47.36         50.25         3.01 o                         
 -10   3   6         87.64         73.31         8.17 o                         
  -9   3   6        429.38        425.42        26.71 o                         
  -8   3   6        924.80        967.90        23.34 o                         
  -7   3   6        158.93        168.10         8.10 o                         
  -6   3   6        587.07        606.84        13.48 o                         
  -5   3   6         52.99         55.12         4.39 o                         
  -4   3   6       1268.10       1268.48        24.60 o                         
  -3   3   6        144.62        151.04         6.02 o                         
  -2   3   6       1102.79       1142.18        26.48 o                         
  -1   3   6         59.00         58.95         4.36 o                         
   0   3   6        249.09        251.64         9.06 o                         
   1   3   6       1044.69       1133.09        31.62 o                         
   2   3   6          8.03         10.90         3.03 o                         
   3   3   6        658.00        680.71        16.74 o                         
   4   3   6        250.43        225.10         7.27 o                         
  -9   4   6          5.76          5.76         1.46 o                         
  -8   4   6         17.38         22.15         3.79 o                         
  -7   4   6        833.76        860.23        24.17 o                         
  -6   4   6         34.97         38.00         5.15 o                         
  -5   4   6        310.47        315.08        14.22 o                         
  -4   4   6         31.87         33.41         4.18 o                         
  -3   4   6        389.88        393.63        11.94 o                         
  -2   4   6        524.49        565.44        20.75 o                         
  -1   4   6        105.76        116.41         8.00 o                         
   1   4   6         63.33         57.11         3.75 o                         
   2   4   6        380.16        389.23        10.03 o                         
   3   4   6        352.98        335.60         9.70 o                         
  -8   5   6        457.68        435.02        15.19 o                         
  -7   5   6         32.49         29.03         3.80 o                         
  -6   5   6        223.85        232.42         6.47 o                         
  -5   5   6        519.26        526.54        14.54 o                         
  -4   5   6        546.08        546.36        16.04 o                         
  -3   5   6        139.69        144.92         5.15 o                         
  -2   5   6          1.47          0.66         2.83 o                         
  -1   5   6        676.08        739.09        20.74 o                         
   0   5   6         17.25         21.05         4.41 o                         
   1   5   6        682.74        678.68        18.96 o                         
  -7   6   6        337.82        314.91        11.06 o                         
  -6   6   6         46.87         37.49         3.12 o                         
  -5   6   6         67.67         53.53         3.36 o                         
  -4   6   6        432.42        395.04        29.92 o                         
  -3   6   6        289.60        259.73         8.25 o                         
  -2   6   6         49.57         56.22         4.44 o                         
  -1   6   6         87.85         82.23         4.95 o                         
  -3 -11   7        466.38        440.25        21.94 o                         
  -2 -11   7        821.87        788.15        58.12 o                         
  -1 -11   7         35.26         31.91         4.67 o                         
   0 -11   7        137.51        132.99         6.71 o                         
   1 -11   7         79.63         94.31         7.47 o                         
   2 -11   7       2572.08       2909.04       134.92 o                         
   3 -11   7        567.97        529.89        25.68 o                         
  -5 -10   7        522.44        421.11        14.86 o                         
  -4 -10   7        236.95        227.11         7.54 o                         
  -3 -10   7        137.56        138.37         6.91 o                         
  -2 -10   7         31.12         27.80         4.29 o                         
  -1 -10   7       2561.29       2520.72        83.36 o                         
   0 -10   7        407.46        437.95        18.91 o                         
   1 -10   7        604.58        622.72        38.52 o                         
   2 -10   7         59.59         71.43         7.47 o                         
   3 -10   7        391.38        376.29        19.61 o                         
   4 -10   7       1291.24       1195.64        56.02 o                         
  -6  -9   7         28.45         51.36         6.07 o                         
  -5  -9   7        506.37        505.20        14.91 o                         
  -4  -9   7       1946.09       2053.95        55.79 o                         
  -3  -9   7        159.07        154.25         9.40 o                         
  -2  -9   7        851.24        952.05        33.84 o                         
  -1  -9   7         25.23         21.01         5.92 o                         
   0  -9   7        674.94        743.66        24.84 o                         
   1  -9   7       1689.18       1854.75        89.40 o                         
   2  -9   7        234.33        240.44        14.94 o                         
   3  -9   7       1081.72       1035.44        35.65 o                         
   4  -9   7         94.26        103.43         6.77 o                         
   5  -9   7        341.84        288.99        16.34 o                         
  -7  -8   7       1424.94       1271.19        43.23 o                         
  -6  -8   7        134.12        129.64         4.76 o                         
  -5  -8   7        715.01        693.62        17.31 o                         
  -4  -8   7         26.40         28.19         5.25 o                         
  -3  -8   7       1052.36       1111.00        44.20 o                         
  -2  -8   7       1035.10       1108.61        35.13 o                         
  -1  -8   7       1763.28       1849.10        55.56 o                         
   0  -8   7        627.55        668.30        23.13 o                         
   1  -8   7        926.44        964.69        31.19 o                         
   2  -8   7       1327.33       1510.19       100.11 o                         
   3  -8   7          2.02          9.02         3.02 o                         
   4  -8   7       1174.56       1247.03        56.26 o                         
   5  -8   7        390.83        439.79        23.34 o                         
   6  -8   7        393.10        322.14        16.81 o                         
  -8  -7   7         25.22         23.40         4.44 o                         
  -7  -7   7         13.95          6.24         2.57 o                         
  -6  -7   7       1221.73       1309.33        31.28 o                         
  -5  -7   7         49.21         68.97         4.23 o                         
  -4  -7   7       2025.84       2056.29        45.07 o                         
  -3  -7   7        362.70        401.91        16.06 o                         
  -2  -7   7          1.62          7.09         5.63 o                         
  -1  -7   7        379.30        408.87        15.73 o                         
   0  -7   7        130.89        124.92         8.38 o                         
   1  -7   7        566.80        584.74        22.60 o                         
   2  -7   7         31.33         31.59         5.39 o                         
   3  -7   7        179.58        222.96        11.31 o                         
   4  -7   7        503.99        524.29        28.48 o                         
   5  -7   7       1451.83       1439.82        69.10 o                         
   6  -7   7        892.39        970.15        47.62 o                         
  -9  -6   7       1720.87       1591.90        95.71 o                         
  -8  -6   7          0.24         -0.67         1.51 o                         
  -7  -6   7       1765.62       1825.79        49.59 o                         
  -6  -6   7        215.21        230.59         7.52 o                         
  -5  -6   7         94.92        135.19         8.43 o                         
  -4  -6   7       1854.92       1892.20        38.27 o                         
  -3  -6   7       1205.87       1231.81        38.75 o                         
  -2  -6   7       2360.37       2422.53        70.77 o                         
  -1  -6   7        121.45        107.85        25.68 o                         
   0  -6   7        493.56        507.27        16.79 o                         
   1  -6   7         17.43         20.56         4.68 o                         
   2  -6   7       2312.27       2301.63        55.02 o                         
   3  -6   7        453.11        504.81        20.37 o                         
   4  -6   7         16.76         34.55        14.47 o                         
   5  -6   7        938.08        989.69        35.32 o                         
   6  -6   7        286.78        299.73        17.27 o                         
  -9  -5   7          1.00         -0.93         1.55 o                         
  -8  -5   7        325.60        345.11        10.68 o                         
  -7  -5   7        788.71        819.82        23.53 o                         
  -6  -5   7        249.72        256.54         8.31 o                         
  -5  -5   7        778.72        804.05        19.41 o                         
  -4  -5   7          9.16         16.76         6.60 o                         
  -3  -5   7        899.30        915.35        22.80 o                         
  -2  -5   7         18.56         12.63         3.64 o                         
  -1  -5   7       1740.74       1624.97        66.69 o                         
   0  -5   7        460.57        462.14        15.38 o                         
   1  -5   7        154.27        147.73        11.04 o                         
   2  -5   7         69.74         76.79         7.96 o                         
   3  -5   7        425.79        449.96        19.59 o                         
   4  -5   7       1907.35       2071.43        70.97 o                         
   5  -5   7         23.50         30.39         7.47 o                         
   6  -5   7         10.53         15.20         6.54 o                         
 -10  -4   7         39.51         34.08         4.67 o                         
  -9  -4   7       1897.28       1995.96       100.61 o                         
  -8  -4   7        461.97        530.36        15.89 o                         
  -7  -4   7         34.47         36.90         3.84 o                         
  -6  -4   7         66.03         67.43         4.79 o                         
  -5  -4   7        442.02        452.11        12.28 o                         
  -4  -4   7       3488.01       3382.72        96.89 o                         
  -3  -4   7         58.88         62.35         4.94 o                         
  -2  -4   7        195.69        202.39         7.99 o                         
  -1  -4   7        232.54        213.95         7.97 o                         
   0  -4   7       2522.91       2511.26        90.01 o                         
   1  -4   7       4273.49       4264.88       104.00 o                         
   2  -4   7         53.09         52.01         7.47 o                         
   3  -4   7        142.27        152.04        18.91 o                         
   4  -4   7        196.39        206.01        12.09 o                         
   5  -4   7       2514.36       2623.89       168.54 o                         
   6  -4   7        248.87        224.36        19.61 o                         
 -10  -3   7         31.04         17.12         2.97 o                         
  -9  -3   7        331.52        333.88        12.71 o                         
  -8  -3   7        431.29        454.58        29.31 o                         
  -7  -3   7       2109.21       2212.65        52.17 o                         
  -6  -3   7         87.15         84.24         5.06 o                         
  -5  -3   7         55.12         59.16         5.47 o                         
  -4  -3   7         75.56         81.16         4.93 o                         
  -3  -3   7       3627.35       3487.61        68.21 o                         
  -2  -3   7        461.10        431.41        12.63 o                         
  -1  -3   7         73.68         68.58         6.30 o                         
   0  -3   7         62.40         60.30         6.19 o                         
   1  -3   7        155.64        158.80        10.19 o                         
   2  -3   7       4051.09       4126.54       100.46 o                         
   3  -3   7         25.43         43.42        12.14 o                         
   4  -3   7        283.82        298.70        16.34 o                         
   5  -3   7         84.13         89.24        16.34 o                         
   6  -3   7       1122.12       1020.63        88.24 o                         
 -10  -2   7        506.63        527.88        19.22 o                         
  -9  -2   7         27.51         27.36         3.41 o                         
  -8  -2   7        337.52        353.32        11.40 o                         
  -7  -2   7          6.34          8.60         2.32 o                         
  -6  -2   7       5416.05       5458.36       114.92 o                         
  -5  -2   7        674.54        706.47        24.30 o                         
  -4  -2   7        147.56        140.54         5.50 o                         
  -3  -2   7         10.05         14.45         3.31 o                         
  -2  -2   7       1594.82       1624.47        37.08 o                         
  -1  -2   7       3262.18       3199.02        78.80 o                         
   0  -2   7        301.98        329.58        14.19 o                         
   1  -2   7        238.26        240.98        10.51 o                         
   2  -2   7        122.24        131.25        13.99 o                         
   3  -2   7       2571.52       2695.53        74.30 o                         
   4  -2   7        792.92        741.73        81.94 o                         
   5  -2   7        251.92        272.15        10.21 o                         
   6  -2   7         57.86         53.22         5.35 o                         
 -10  -1   7         44.00         47.73         3.88 o                         
  -9  -1   7       1582.66       1664.40        45.37 o                         
  -8  -1   7        415.94        451.83        14.01 o                         
  -7  -1   7        116.71        119.86         6.20 o                         
  -6  -1   7        209.27        209.80         8.04 o                         
  -5  -1   7       1558.82       1524.30        39.91 o                         
  -4  -1   7       2889.82       2865.78        52.51 o                         
  -3  -1   7         58.33         53.64         4.72 o                         
  -2  -1   7        215.92        235.39         8.41 o                         
  -1  -1   7          0.16          0.82         3.31 o                         
   0  -1   7       2608.41       2837.69       183.24 o                         
   1  -1   7        798.37        796.83        23.00 o                         
   2  -1   7       1127.86       1152.30        33.77 o                         
   3  -1   7         37.22         42.92         5.15 o                         
   4  -1   7         61.86         73.32         6.61 o                         
   5  -1   7       1181.71       1152.75        32.16 o                         
 -10   0   7        164.48        158.53         5.66 o                         
  -9   0   7          5.61         33.15         7.94 o                         
  -8   0   7       2607.69       2616.69        65.70 o                         
  -7   0   7        824.44        894.61        23.49 o                         
  -6   0   7        510.17        531.29        15.69 o                         
  -5   0   7          0.24          0.22         2.10 o                         
  -4   0   7       1283.42       1301.92        45.32 o                         
  -3   0   7       3519.80       3292.77        80.72 o                         
  -2   0   7         32.67         35.92         4.75 o                         
  -1   0   7        961.28        949.60        21.30 o                         
   0   0   7        415.15        428.53        10.98 o                         
   1   0   7        339.28        321.53         9.16 o                         
   2   0   7       1004.12        992.80        22.48 o                         
   3   0   7        197.58        216.05        10.43 o                         
   4   0   7         75.98         74.28         4.89 o                         
   5   0   7          0.03          0.62         1.75 o                         
 -10   1   7        207.14        177.45         5.99 o                         
  -9   1   7        382.61        387.25        11.68 o                         
  -8   1   7         26.63         31.04         3.36 o                         
  -7   1   7        770.64        782.99        26.47 o                         
  -6   1   7       2049.99       2090.34        45.99 o                         
  -5   1   7        282.45        298.06         8.04 o                         
  -4   1   7        834.93        867.12        19.13 o                         
  -3   1   7         20.30         17.20         2.63 o                         
  -2   1   7       1037.67        995.61        21.35 o                         
  -1   1   7        963.59        998.64        21.59 o                         
   0   1   7       1664.20       1666.26        34.15 o                         
   1   1   7        410.52        428.65         9.95 o                         
   2   1   7         16.39         25.18         5.83 o                         
   3   1   7       1001.84       1062.44        25.90 o                         
   4   1   7        242.15        241.87         7.08 o                         
  -9   2   7        951.88        882.66        29.71 o                         
  -8   2   7        699.52        726.42        17.97 o                         
  -7   2   7         67.83         79.91         7.47 o                         
  -6   2   7        108.17        107.21         4.77 o                         
  -5   2   7       1075.97       1088.38        25.24 o                         
  -4   2   7        220.07        225.81         6.79 o                         
  -3   2   7       1698.11       1751.46        35.42 o                         
  -2   2   7        191.32        189.38         6.17 o                         
  -1   2   7          2.10          3.05         2.04 o                         
   0   2   7       1544.80       1627.45        34.85 o                         
   1   2   7        232.39        247.57         9.29 o                         
   2   2   7       1410.38       1508.25        35.59 o                         
   3   2   7         52.02         45.43         4.00 o                         
  -9   3   7          0.27         11.67         4.20 o                         
  -8   3   7        822.02        806.61        22.37 o                         
  -7   3   7         24.22         25.43         3.50 o                         
  -6   3   7       1473.40       1519.48        33.83 o                         
  -5   3   7        132.04        136.96         5.95 o                         
  -4   3   7         46.03         46.44         3.65 o                         
  -3   3   7       1196.76       1221.58        27.69 o                         
  -2   3   7        518.96        553.54        13.75 o                         
  -1   3   7        927.62        954.77        76.33 o                         
   0   3   7          0.32          1.10         1.80 o                         
   1   3   7        455.82        481.28        12.24 o                         
   2   3   7        114.49        121.99         4.73 o                         
  -8   4   7          0.38         -1.46         1.46 o                         
  -7   4   7        552.30        547.07        15.79 o                         
  -6   4   7        231.95        218.98         9.57 o                         
  -5   4   7        669.36        684.01        26.62 o                         
  -4   4   7        440.09        445.55        13.01 o                         
  -3   4   7          3.68          4.61         1.56 o                         
  -2   4   7        201.14        222.48         7.35 o                         
  -1   4   7         11.17          9.65         1.79 o                         
   0   4   7        970.99        980.54        23.22 o                         
   1   4   7        171.59        189.86        26.61 o                         
  -7   5   7        265.11        256.31        13.07 o                         
  -6   5   7          9.56          2.74         1.51 o                         
  -5   5   7        295.10        275.02         8.52 o                         
  -4   5   7        631.82        559.24        31.82 o                         
  -3   5   7       4214.82       3818.63       123.96 o                         
  -2   5   7         62.97         63.65         4.44 o                         
  -1   5   7          0.23         -0.47         1.15 o                         
  -2 -11   8       1732.58       1542.07        50.67 o                         
  -1 -11   8          0.34          4.67         1.79 o                         
   1 -11   8        139.97        119.05         7.47 o                         
  -4 -10   8        111.59        101.00         8.40 o                         
  -3 -10   8       1241.13       1290.78        43.24 o                         
  -2 -10   8        227.87        242.32        10.06 o                         
  -1 -10   8        842.60        811.98        35.48 o                         
   0 -10   8        154.29        157.78        10.50 o                         
   1 -10   8       1361.39       1293.69        61.63 o                         
   2 -10   8        835.32        796.47        38.28 o                         
   3 -10   8         30.97         31.28         5.14 o                         
  -6  -9   8       1355.94       1495.60        97.58 o                         
  -5  -9   8          1.36          2.80         1.65 o                         
  -4  -9   8        912.73        921.76        31.86 o                         
  -3  -9   8          1.63          2.48         2.13 o                         
  -2  -9   8       2403.50       2539.97       121.11 o                         
  -1  -9   8        719.81        736.76        24.37 o                         
   0  -9   8         57.66         61.05         5.43 o                         
   1  -9   8       1178.96       1234.89        42.25 o                         
   2  -9   8         85.77         85.44         7.94 o                         
   3  -9   8       2606.59       2348.80       108.78 o                         
  -7  -8   8        417.18        434.19        18.67 o                         
  -6  -8   8          0.51          6.29         3.03 o                         
  -5  -8   8       1844.54       1978.09        53.73 o                         
  -4  -8   8        190.83        221.86        32.45 o                         
  -3  -8   8        440.19        417.62        31.42 o                         
  -2  -8   8       1345.78       1343.35        41.09 o                         
  -1  -8   8        517.53        566.85        20.10 o                         
   0  -8   8       3177.42       3358.85        95.05 o                         
   1  -8   8          1.38         -1.34         3.97 o                         
   2  -8   8        244.99        244.99        14.02 o                         
   3  -8   8         61.46         57.57         7.05 o                         
   4  -8   8       1958.61       2101.83        99.91 o                         
  -8  -7   8       1152.61       1137.75        53.22 o                         
  -7  -7   8         13.88         12.45         1.86 o                         
  -6  -7   8        536.68        523.26        13.79 o                         
  -5  -7   8        492.42        521.77        16.50 o                         
  -4  -7   8       2114.63       2205.88        63.80 o                         
  -3  -7   8        739.58        863.74        28.27 o                         
  -2  -7   8         27.14         34.65         5.76 o                         
  -1  -7   8        443.91        465.61        17.66 o                         
   0  -7   8         27.22         34.97         6.05 o                         
   1  -7   8       3961.86       4065.03       114.92 o                         
   2  -7   8        478.04        471.70        24.14 o                         
   3  -7   8          5.06          9.80         4.20 o                         
   4  -7   8         63.67         70.50         8.87 o                         
   5  -7   8        583.67        640.07        31.75 o                         
  -8  -6   8        136.89        137.18         4.91 o                         
  -7  -6   8       2656.28       2815.57        58.46 o                         
  -6  -6   8        690.97        694.98        22.09 o                         
  -5  -6   8          0.28          3.43         1.92 o                         
  -4  -6   8        477.34        489.54        15.39 o                         
  -3  -6   8        525.39        534.63        16.79 o                         
  -2  -6   8       5926.63       5657.03       158.68 o                         
  -1  -6   8        205.02        219.93        13.53 o                         
   0  -6   8          8.52         10.47         3.19 o                         
   1  -6   8       1405.76       1393.32        39.35 o                         
   2  -6   8       2225.80       2227.15        63.41 o                         
   3  -6   8       2209.20       2288.25        77.07 o                         
   4  -6   8        240.20        223.81        11.55 o                         
   5  -6   8         20.66         12.72         3.02 o                         
  -9  -5   8         37.38         38.39         2.93 o                         
  -8  -5   8        128.02        139.50         5.54 o                         
  -7  -5   8        761.38        806.30        22.57 o                         
  -6  -5   8       1289.69       1319.75        31.74 o                         
  -5  -5   8       2975.79       2986.07        64.48 o                         
  -4  -5   8         55.90         53.07         5.30 o                         
  -3  -5   8         31.86         30.02         5.24 o                         
  -2  -5   8         31.19         34.64         5.13 o                         
  -1  -5   8       5427.14       5263.31       221.23 o                         
   0  -5   8        470.51        447.14        22.41 o                         
   1  -5   8       2706.91       2751.61        79.34 o                         
   2  -5   8        148.08        160.05         9.48 o                         
   4  -5   8       2238.05       2344.58        78.72 o                         
   5  -5   8        141.88        126.84         7.74 o                         
  -9  -4   8        714.51        720.01        24.42 o                         
  -8  -4   8       1023.06       1067.01        29.47 o                         
  -7  -4   8        134.68        146.27         5.65 o                         
  -6  -4   8        178.64        186.30         5.87 o                         
  -5  -4   8         20.39         21.47         3.68 o                         
  -4  -4   8       3008.02       3020.25        59.60 o                         
  -3  -4   8        817.20        836.35        23.49 o                         
  -2  -4   8       1573.31       1629.86        42.58 o                         
  -1  -4   8         33.17         45.21         7.24 o                         
   0  -4   8       1038.17       1059.74        41.50 o                         
   1  -4   8       4113.22       4164.04       101.36 o                         
   2  -4   8         73.27         76.85         7.58 o                         
   3  -4   8       1221.16       1278.75        65.83 o                         
   4  -4   8          0.14          4.72         2.88 o                         
   5  -4   8        328.78        348.25        34.08 o                         
  -9  -3   8         94.41         97.73         5.11 o                         
  -8  -3   8        176.87        190.51         6.90 o                         
  -7  -3   8       1208.27       1309.17        36.39 o                         
  -6  -3   8        509.86        543.48        12.40 o                         
  -5  -3   8        927.20        940.61        20.88 o                         
  -4  -3   8         83.30         89.07         4.41 o                         
  -3  -3   8       1202.59       1209.48        32.41 o                         
  -2  -3   8       2695.00       2763.93        80.99 o                         
  -1  -3   8       1171.39       1201.11        39.10 o                         
   0  -3   8        551.03        568.81        18.12 o                         
   1  -3   8        262.24        274.64        11.02 o                         
   2  -3   8       1423.22       1503.90        62.69 o                         
   3  -3   8        187.24        223.16        22.88 o                         
   4  -3   8       1582.13       1727.65        76.57 o                         
   5  -3   8        264.06        249.80        18.21 o                         
 -10  -2   8       1422.17       1363.20        36.57 o                         
  -9  -2   8        395.07        395.06        20.08 o                         
  -8  -2   8        321.31        349.59        10.95 o                         
  -7  -2   8         17.23         19.04         3.22 o                         
  -6  -2   8       3193.79       3241.85        76.63 o                         
  -5  -2   8       1099.39       1134.79        24.31 o                         
  -4  -2   8       1838.73       1837.76        34.38 o                         
  -3  -2   8        215.34        203.10         7.13 o                         
  -2  -2   8          7.66         10.49         3.80 o                         
  -1  -2   8       3293.41       3382.93        97.74 o                         
   0  -2   8         37.08         41.74         6.37 o                         
   1  -2   8       1215.68       1233.23        33.17 o                         
   2  -2   8         62.08         75.63         7.05 o                         
   3  -2   8        591.84        649.29        24.75 o                         
   4  -2   8       1647.59       1643.59        59.58 o                         
   5  -2   8        340.99        343.99        17.27 o                         
 -10  -1   8         49.82         44.62         2.45 o                         
  -9  -1   8        990.27        981.60        33.01 o                         
  -8  -1   8          5.60          7.43         3.51 o                         
  -7  -1   8        975.12       1003.45        33.99 o                         
  -6  -1   8         92.95         94.25         5.17 o                         
  -5  -1   8          2.27          4.10         1.91 o                         
  -4  -1   8       1730.21       1714.71        36.66 o                         
  -3  -1   8        335.27        350.34         9.22 o                         
  -2  -1   8       2529.06       2534.65        50.63 o                         
  -1  -1   8        138.10        144.77         8.01 o                         
   0  -1   8        858.98        850.46        24.40 o                         
   1  -1   8        689.16        731.12        22.45 o                         
   2  -1   8        827.88        832.39        32.91 o                         
   3  -1   8       1774.45       1921.69        74.95 o                         
   4  -1   8          1.67          0.93         2.80 o                         
  -9   0   8        121.85        106.02         4.30 o                         
  -8   0   8         27.22         26.04         2.73 o                         
  -7   0   8        991.74        921.13        68.63 o                         
  -6   0   8        258.85        256.28         7.52 o                         
  -5   0   8        969.31        975.84        20.87 o                         
  -4   0   8          0.25          0.30         1.81 o                         
  -3   0   8       1511.48       1562.64        31.87 o                         
  -2   0   8        263.01        275.05         7.19 o                         
  -1   0   8       1868.30       1925.15        35.72 o                         
   0   0   8        873.92        897.44        19.54 o                         
   1   0   8          1.09          5.07         3.45 o                         
   2   0   8        392.53        402.61        11.23 o                         
   3   0   8        153.66        151.97         6.24 o                         
   4   0   8       1376.06       1326.79        45.75 o                         
  -9   1   8        421.21        420.96        14.84 o                         
  -8   1   8         56.51         55.54         3.61 o                         
  -7   1   8         21.16         21.23         2.55 o                         
  -6   1   8        670.24        741.61        31.47 o                         
  -5   1   8         48.05         52.14         3.50 o                         
  -4   1   8        971.19        976.22        20.71 o                         
  -3   1   8         35.61         38.49         3.87 o                         
  -2   1   8         81.57         81.95         4.02 o                         
  -1   1   8        163.70        166.60         5.69 o                         
   0   1   8        252.23        267.98         8.63 o                         
   1   1   8        758.02        792.53        17.69 o                         
   2   1   8         13.41         16.51         3.42 o                         
   3   1   8          0.49         13.07         3.73 o                         
  -9   2   8        622.91        568.64        27.08 o                         
  -8   2   8          0.52          3.32         1.46 o                         
  -7   2   8        935.07        916.67        23.17 o                         
  -6   2   8         15.79         21.63         2.87 o                         
  -5   2   8         95.11         91.73         4.10 o                         
  -4   2   8        548.16        501.87        24.07 o                         
  -3   2   8        764.76        685.83        58.36 o                         
  -2   2   8        818.90        940.11        30.46 o                         
  -1   2   8         14.19          9.81         1.61 o                         
   0   2   8         36.24         30.88         3.42 o                         
   1   2   8         47.18         43.94         3.28 o                         
   2   2   8       1080.06       1069.15        28.93 o                         
  -8   3   8         49.44         28.95         3.27 o                         
  -7   3   8         98.00         97.95         4.78 o                         
  -6   3   8        796.02        746.52        26.85 o                         
  -5   3   8        447.10        445.64        12.14 o                         
  -4   3   8          7.19          6.02         1.42 o                         
  -3   3   8         46.62         50.73         3.19 o                         
  -2   3   8         32.33         31.04         2.83 o                         
  -1   3   8       1134.09       1170.08        27.54 o                         
   0   3   8        112.73        106.91         4.26 o                         
   1   3   8          9.68          8.48         1.90 o                         
  -6   4   8          0.77         -0.47         1.63 o                         
  -5   4   8        129.01        127.74         5.61 o                         
  -4   4   8         97.25        120.83         5.44 o                         
  -3   4   8         31.04         34.39         3.30 o                         
  -2   4   8         23.48         18.01         2.91 o                         
  -1   4   8          2.98          0.23         1.32 o                         
  -4 -10   9          2.85          3.27         1.40 o                         
  -3 -10   9       1148.45       1069.82        35.82 o                         
  -2 -10   9        301.39        303.98        11.55 o                         
  -1 -10   9          6.46         12.61         4.67 o                         
   0 -10   9         37.92         30.13         4.04 o                         
   1 -10   9       1373.51       1353.45        63.03 o                         
  -5  -9   9         13.46         10.78         3.03 o                         
  -4  -9   9         21.06         22.41         3.45 o                         
  -3  -9   9        264.21        300.86        17.98 o                         
  -2  -9   9       1290.56       1230.47        55.95 o                         
  -1  -9   9       2036.58       2044.34       119.38 o                         
   0  -9   9         36.88         42.93         5.17 o                         
   1  -9   9          2.21          3.03         2.21 o                         
   2  -9   9         16.41         20.54         6.07 o                         
  -6  -8   9          2.61          5.14         2.42 o                         
  -5  -8   9       1638.67       1701.68        56.62 o                         
  -4  -8   9       1475.25       1463.50        78.32 o                         
  -3  -8   9        166.70        179.52         8.14 o                         
  -2  -8   9         25.52         32.92         5.11 o                         
  -1  -8   9         69.43         83.95        10.32 o                         
   0  -8   9       3201.61       3270.68        91.98 o                         
   1  -8   9        333.16        360.69        14.06 o                         
  -7  -7   9        314.70        300.50        37.58 o                         
  -6  -7   9        258.59        233.26        10.27 o                         
  -5  -7   9          6.40          3.75         1.87 o                         
  -4  -7   9        241.19        230.17        35.01 o                         
  -3  -7   9       3355.07       3575.98       100.38 o                         
  -2  -7   9         21.69         29.45         7.50 o                         
  -1  -7   9        462.95        528.48        26.95 o                         
   0  -7   9        170.81        164.77        10.23 o                         
   1  -7   9        955.83        931.83        25.63 o                         
   2  -7   9       1276.76       1083.13        91.51 o                         
  -8  -6   9         32.91         28.57         3.30 o                         
  -7  -6   9        580.26        578.46        17.92 o                         
  -6  -6   9       1138.13       1215.73        31.47 o                         
  -5  -6   9        332.62        320.83        11.33 o                         
  -4  -6   9        303.20        321.73        11.02 o                         
  -3  -6   9        129.75        128.08         6.90 o                         
  -2  -6   9        592.59        627.60        18.59 o                         
  -1  -6   9        697.58        715.83        21.12 o                         
   0  -6   9        163.56        175.06        10.85 o                         
   1  -6   9        206.91        198.79        18.18 o                         
   2  -6   9         41.33         30.46         8.03 o                         
   3  -6   9       1454.85       1338.98        87.30 o                         
   4  -6   9         20.59         31.18         5.65 o                         
  -8  -5   9        590.39        627.67        17.24 o                         
  -7  -5   9        165.42        182.39         5.18 o                         
  -6  -5   9         16.16         17.95         2.78 o                         
  -5  -5   9       2436.94       2557.11        55.33 o                         
  -4  -5   9         58.51         66.85         5.39 o                         
  -3  -5   9       1651.79       1653.99        42.48 o                         
  -2  -5   9         14.93         32.09         5.32 o                         
  -1  -5   9        232.32        252.84        10.40 o                         
   0  -5   9       1252.30       1267.51        58.88 o                         
   1  -5   9        163.95        161.08        16.34 o                         
   2  -5   9        709.46        699.23        39.58 o                         
   3  -5   9          0.22          5.62         3.18 o                         
   4  -5   9        894.55        866.41        30.90 o                         
  -9  -4   9         41.65         49.73         4.44 o                         
  -8  -4   9       1604.51       1613.04        37.70 o                         
  -7  -4   9        117.72        126.39         4.69 o                         
  -6  -4   9        756.83        802.27        30.79 o                         
  -5  -4   9         10.25          5.15         1.70 o                         
  -4  -4   9        606.40        618.24        15.84 o                         
  -3  -4   9       1127.28       1147.62        30.73 o                         
  -2  -4   9        186.79        194.14        10.37 o                         
  -1  -4   9        827.50        854.93        28.79 o                         
   0  -4   9         80.31         87.58         8.04 o                         
   1  -4   9        225.62        211.56        10.32 o                         
   2  -4   9        216.06        207.44         9.09 o                         
   3  -4   9       1242.43       1360.18        47.15 o                         
   4  -4   9        164.56        171.67         8.72 o                         
  -9  -3   9        874.69        929.60        59.76 o                         
  -8  -3   9         34.39         33.68         2.69 o                         
  -7  -3   9        141.29        149.34         5.86 o                         
  -6  -3   9        353.11        385.12        12.19 o                         
  -5  -3   9       1414.30       1479.72        27.79 o                         
  -4  -3   9        504.21        513.29        12.32 o                         
  -3  -3   9         75.54         83.65         7.11 o                         
  -2  -3   9       1206.65       1288.40        40.58 o                         
  -1  -3   9         17.58         13.97         4.94 o                         
   0  -3   9       4022.73       4142.06       110.51 o                         
   1  -3   9        687.33        776.56        35.25 o                         
   2  -3   9        174.30        198.32        13.89 o                         
   3  -3   9        149.05        146.25         8.23 o                         
   4  -3   9        612.94        572.60        20.13 o                         
  -9  -2   9         47.06         53.74         4.85 o                         
  -8  -2   9       1223.82       1325.62        31.28 o                         
  -7  -2   9         24.22         23.60         2.75 o                         
  -6  -2   9          1.62          3.62         2.67 o                         
  -5  -2   9        713.37        721.42        15.76 o                         
  -4  -2   9        395.65        381.47         9.34 o                         
  -3  -2   9       1127.16       1143.20        26.72 o                         
  -2  -2   9         86.30         80.61         6.32 o                         
  -1  -2   9        155.69        165.44         9.76 o                         
   0  -2   9        344.75        347.49        14.62 o                         
   1  -2   9       1237.40       1286.31        36.37 o                         
   2  -2   9        479.23        499.03        26.75 o                         
   3  -2   9          8.73          7.83         2.15 o                         
  -9  -1   9        116.99        117.71         6.29 o                         
  -8  -1   9        341.46        337.67         8.79 o                         
  -7  -1   9       1863.12       1999.14        43.60 o                         
  -6  -1   9       1623.87       1728.16        41.15 o                         
  -5  -1   9          0.74          0.28         1.78 o                         
  -4  -1   9         39.83         37.77         3.44 o                         
  -3  -1   9          0.69          4.65         1.89 o                         
  -2  -1   9       1757.81       1759.32        40.68 o                         
  -1  -1   9        207.23        205.08         8.69 o                         
   0  -1   9         29.63         38.34         4.11 o                         
   1  -1   9        359.24        362.44        10.24 o                         
   2  -1   9        480.55        491.16        20.79 o                         
   3  -1   9       1252.79       1144.26        32.46 o                         
  -9   0   9        872.63        761.28        29.41 o                         
  -8   0   9          7.03         12.54         4.28 o                         
  -7   0   9        460.78        478.63        12.13 o                         
  -6   0   9          4.31          5.25         3.00 o                         
  -5   0   9       2114.53       2159.04        42.63 o                         
  -4   0   9        240.16        254.41        10.52 o                         
  -3   0   9         60.40         63.31         4.55 o                         
  -2   0   9        186.26        202.36         7.55 o                         
  -1   0   9        488.45        505.99        12.69 o                         
   0   0   9       1408.10       1443.82        30.77 o                         
   1   0   9         67.83         57.85         3.55 o                         
   2   0   9         27.98         23.43         4.75 o                         
  -8   1   9       1224.74       1165.18       123.25 o                         
  -7   1   9          3.57          4.38         1.70 o                         
  -6   1   9          0.91          3.84         1.65 o                         
  -5   1   9         64.69         65.01         3.62 o                         
  -4   1   9       1272.50       1341.50        26.90 o                         
  -3   1   9        846.01        837.48        17.41 o                         
  -2   1   9         64.66         62.53         5.08 o                         
  -1   1   9        221.60        210.26         5.98 o                         
   0   1   9          2.86          3.82         1.65 o                         
   1   1   9        842.73        762.90        29.18 o                         
  -7   2   9        886.81        782.23        35.48 o                         
  -6   2   9        106.80         92.95         5.46 o                         
  -5   2   9        168.98        163.41         5.28 o                         
  -4   2   9         32.35         32.48         2.49 o                         
  -3   2   9         64.65         65.59         4.92 o                         
  -2   2   9       1037.90       1050.61        28.57 o                         
  -1   2   9         20.62         21.40         3.27 o                         
   0   2   9        155.55        145.28         6.54 o                         
  -5   3   9        464.48        421.10        15.64 o                         
  -4   3   9        210.93        205.42        10.74 o                         
  -3   3   9        119.24        112.98         7.00 o                         
  -2 -10  10        906.21        863.52        29.18 o                         
  -1 -10  10         83.14         82.95         6.30 o                         
  -4  -9  10        547.48        569.20        35.34 o                         
  -3  -9  10        231.25        243.92         9.56 o                         
  -2  -9  10        393.56        350.48        19.67 o                         
  -1  -9  10        909.30        850.74        51.09 o                         
   0  -9  10         25.60         16.12         3.73 o                         
  -6  -8  10          0.16          0.62         3.73 o                         
  -5  -8  10        461.16        428.09        12.58 o                         
  -4  -8  10        703.23        735.20        24.10 o                         
  -3  -8  10        502.55        507.81        27.43 o                         
  -2  -8  10        856.12        842.16        32.01 o                         
  -1  -8  10         84.14         78.24         5.16 o                         
   0  -8  10       1595.71       1505.66        44.35 o                         
  -7  -7  10        479.48        434.19        21.01 o                         
  -6  -7  10        636.51        631.62        35.67 o                         
  -5  -7  10        458.08        475.03        14.01 o                         
  -4  -7  10        223.03        198.31         9.19 o                         
  -3  -7  10       1595.33       1529.17        66.51 o                         
  -2  -7  10        183.27        196.23         7.67 o                         
  -1  -7  10       1821.51       1799.46        44.71 o                         
   0  -7  10        113.53        104.27         7.45 o                         
   1  -7  10        202.87        166.20        40.62 o                         
  -7  -6  10        237.60        233.60         7.62 o                         
  -6  -6  10       1304.57       1340.69        31.57 o                         
  -5  -6  10         73.22         71.40         5.47 o                         
  -4  -6  10        815.41        865.15        20.15 o                         
  -3  -6  10        162.69        172.34         7.05 o                         
  -2  -6  10        336.74        347.60        19.27 o                         
  -1  -6  10        487.03        508.46        18.24 o                         
   0  -6  10       1028.65        989.90        60.89 o                         
   1  -6  10       1133.57       1016.97        46.74 o                         
   2  -6  10         69.82         44.82        12.14 o                         
  -8  -5  10        396.46        381.46        10.87 o                         
  -7  -5  10        891.12        910.80        25.25 o                         
  -6  -5  10         60.60         58.19         3.66 o                         
  -5  -5  10        438.32        453.14        12.68 o                         
  -4  -5  10         98.32        105.16         4.94 o                         
  -3  -5  10       2208.00       2223.88        81.10 o                         
  -2  -5  10       1100.21       1302.07       144.50 o                         
  -1  -5  10         32.78         40.46         5.87 o                         
   0  -5  10       1531.84       1663.71        51.83 o                         
   1  -5  10        153.87        136.64         8.51 o                         
   2  -5  10       1766.96       1756.35        84.04 o                         
   3  -5  10         56.29         40.62         7.00 o                         
  -8  -4  10        638.67        607.63        17.06 o                         
  -7  -4  10         15.61         12.35         2.18 o                         
  -6  -4  10       1935.80       1885.88        58.24 o                         
  -5  -4  10        234.15        246.19         6.62 o                         
  -4  -4  10          0.52          3.90         3.09 o                         
  -3  -4  10         70.32         68.67         8.59 o                         
  -2  -4  10       1441.51       1336.64        90.57 o                         
  -1  -4  10        973.50       1018.97        51.78 o                         
   0  -4  10        401.65        415.35        25.02 o                         
   1  -4  10         21.31         14.47         5.60 o                         
   2  -4  10         16.91         16.81         7.47 o                         
  -8  -3  10         48.22         28.43         3.79 o                         
  -7  -3  10         96.89         92.15         4.27 o                         
  -6  -3  10        170.16        174.70         5.94 o                         
  -5  -3  10        655.34        655.78        15.91 o                         
  -4  -3  10       1680.37       1738.67        43.61 o                         
  -3  -3  10        142.08        135.94        11.38 o                         
  -2  -3  10          9.89         11.45         4.15 o                         
  -1  -3  10         32.39         31.97         5.06 o                         
   0  -3  10       2314.32       2298.75       107.97 o                         
   1  -3  10        299.51        276.97        36.65 o                         
   2  -3  10        406.98        384.59        32.45 o                         
  -8  -2  10        336.92        344.09        16.95 o                         
  -7  -2  10         15.31         16.45         2.54 o                         
  -6  -2  10        193.73        204.66        10.75 o                         
  -5  -2  10         68.71         75.41         4.50 o                         
  -4  -2  10         56.68         57.13         3.89 o                         
  -3  -2  10       1865.25       1886.23        53.77 o                         
  -2  -2  10          1.37          5.86         3.23 o                         
  -1  -2  10        203.81        200.19         7.71 o                         
   0  -2  10         57.07         53.75         4.66 o                         
   1  -2  10        434.99        362.98        15.57 o                         
   2  -2  10        678.48        637.74        31.28 o                         
  -8  -1  10          0.69          2.43         1.87 o                         
  -7  -1  10        758.05        752.70        17.91 o                         
  -6  -1  10       1335.38       1350.55        36.75 o                         
  -5  -1  10         40.76         32.33         2.95 o                         
  -4  -1  10         77.75         76.33         3.83 o                         
  -3  -1  10         28.93         24.03         3.21 o                         
  -2  -1  10       1044.69       1050.14        28.50 o                         
  -1  -1  10        851.84        837.48        25.07 o                         
   0  -1  10         26.55         22.56         4.14 o                         
   1  -1  10         25.17         15.01         2.79 o                         
  -7   0  10         59.19         56.93         3.97 o                         
  -6   0  10         17.08         10.35         3.54 o                         
  -5   0  10        835.03        816.65        22.04 o                         
  -4   0  10        118.91        111.90         5.03 o                         
  -3   0  10        604.53        565.04        19.46 o                         
  -2   0  10         70.89         66.92         3.95 o                         
  -1   0  10        178.11        158.65         8.60 o                         
   0   0  10        715.49        676.02        31.75 o                         
  -6   1  10        256.38        246.04        12.61 o                         
  -5   1  10          4.92          5.14         4.67 o                         
  -4   1  10        472.15        414.40        18.21 o                         
  -3   1  10        701.26        684.27        23.11 o                         
  -2   1  10        137.28        128.41         8.64 o                         
  -4  -8  11        789.97        780.14        26.24 o                         
  -3  -8  11         12.78         21.94         4.67 o                         
  -2  -8  11       1805.58       1923.96        91.04 o                         
  -1  -8  11        135.93        119.52         7.94 o                         
  -5  -7  11       1732.62       1620.39        43.49 o                         
  -4  -7  11         27.30         19.69         3.10 o                         
  -3  -7  11        135.45        134.12         6.27 o                         
  -2  -7  11        153.05        139.24         7.70 o                         
  -1  -7  11       1662.09       1358.95       130.96 o                         
   0  -7  11       1362.57       1222.26        57.42 o                         
  -6  -6  11         37.58         46.69         5.14 o                         
  -5  -6  11         53.70         53.67         6.05 o                         
  -4  -6  11       2368.39       2215.54        77.24 o                         
  -3  -6  11        561.30        554.65        19.15 o                         
  -2  -6  11         66.21         56.56         4.92 o                         
  -1  -6  11          8.92          9.86         3.33 o                         
   0  -6  11         57.37         38.10         4.58 o                         
  -6  -5  11         55.53         43.73         5.05 o                         
  -5  -5  11         67.03         68.79         4.29 o                         
  -4  -5  11        392.74        351.08        10.82 o                         
  -3  -5  11         54.21         50.81         6.29 o                         
  -2  -5  11       1519.49       1552.55        52.32 o                         
  -1  -5  11         60.84         54.37         4.85 o                         
   0  -5  11        145.89        137.56        10.27 o                         
   1  -5  11         24.70         16.34         5.60 o                         
  -7  -4  11        232.54        228.46         8.56 o                         
  -6  -4  11        853.22        789.69        44.08 o                         
  -5  -4  11        847.58        860.65        33.84 o                         
  -4  -4  11        300.62        301.75         9.37 o                         
  -3  -4  11          4.06          2.21         1.94 o                         
  -2  -4  11          0.17          2.05         2.09 o                         
  -1  -4  11       1235.10       1150.70        84.27 o                         
   0  -4  11        297.76        256.98        10.22 o                         
  -7  -3  11        164.65        164.04         6.58 o                         
  -6  -3  11         21.08         23.86         3.79 o                         
  -5  -3  11         68.59         65.14         3.61 o                         
  -4  -3  11       1507.41       1442.48        47.41 o                         
  -3  -3  11        225.86        210.56         8.96 o                         
  -2  -3  11        283.95        260.80        16.46 o                         
  -1  -3  11         75.26         67.90         6.54 o                         
   0  -3  11         39.52         32.76         4.90 o                         
  -6  -2  11         53.43         45.48         3.79 o                         
  -5  -2  11        350.63        333.13        12.67 o                         
  -4  -2  11          9.14          6.73         1.71 o                         
  -3  -2  11        867.31        788.56        50.85 o                         
  -2  -2  11        551.12        506.64        14.83 o                         
  -1  -2  11       1435.37       1254.30        34.05 o                         
  -5  -1  11         80.19         77.76         4.04 o                         
  -4  -1  11        378.75        344.54        10.14 o                         
  -3  -1  11        209.91        180.74         8.16 o                         
  -2  -1  11         86.53         74.14         3.45 o                         
                                                                                
